# Supplementary material for: Evaluation of blood gene expression levels in facioscapulohumeral muscular dystrophy patients
Source: Sci Rep. 2020 Oct 16;10:17547. doi: 10.1038/s41598-020-74687-5 (PMC7567883; doi:10.1038/s41598-020-74687-5)
Supplement: Supplementary file 2 — Supplementary Information 1. [file 41598_2020_74687_MOESM2_ESM.zip]

Archive with 14 entries (13 files):
- supplementary-files/
- supplementary-files/Suppl_File_1.xlsx
- supplementary-files/Suppl_File_10.xlsx
- supplementary-files/Suppl_File_11.xlsx
- supplementary-files/Suppl_File_12.xlsx
- supplementary-files/Suppl_File_13.xlsx
- supplementary-files/Suppl_File_2.xlsx
- supplementary-files/Suppl_File_3.xlsx
- supplementary-files/Suppl_File_4.xlsx
- supplementary-files/Suppl_File_5.xlsx
- supplementary-files/Suppl_File_6.xlsx
- supplementary-files/Suppl_File_7.xlsx
- supplementary-files/Suppl_File_8.xlsx
- supplementary-files/Suppl_File_9.xlsx
