# Supplementary material for: Evaluation of blood gene expression levels in facioscapulohumeral muscular dystrophy patients
Source: Sci Rep. 2020 Oct 16;10:17547. doi: 10.1038/s41598-020-74687-5 (PMC7567883; doi:10.1038/s41598-020-74687-5)
Supplement: Supplementary file 2 — Supplementary Information 1. [file 41598_2020_74687_MOESM2_ESM.zip › supplementary-files/Suppl_File_1.xlsx]

## Sheet: Sheet1
Gene	logFC	PValue	FDR
ENSG00000078114	-2.92698	1.38687e-05	0.139676
ENSG00000229807	-1.7663	2.3566e-05	0.139676
ENSG00000104921	1.09808	7.2286e-05	0.26421
ENSG00000172057	0.467737	8.91547e-05	0.26421
ENSG00000073605	0.534856	0.000122412	0.290213
ENSG00000247627	1.58436	0.000289153	0.57127
ENSG00000100721	0.996692	0.000679165	0.574319
ENSG00000182195	0.463855	0.000723136	0.574319
ENSG00000189350	-0.526437	0.000809023	0.574319
ENSG00000223745	0.499929	0.00114062	0.574319
ENSG00000183077	-0.300549	0.00117324	0.574319
ENSG00000254709	0.981855	0.00118949	0.574319
ENSG00000197728	0.659311	0.00119573	0.574319
ENSG00000211716	0.851532	0.00130094	0.574319
ENSG00000188910	-1.50354	0.00140436	0.574319
ENSG00000104228	-0.205163	0.00162519	0.574319
ENSG00000210082	0.47849	0.00163009	0.574319
ENSG00000259642	-0.337747	0.00171036	0.574319
ENSG00000168763	-0.215211	0.00174113	0.574319
ENSG00000075240	-0.262867	0.00219944	0.574319
ENSG00000211898	0.801321	0.00226973	0.574319
ENSG00000282639	2.40533	0.00234956	0.574319
ENSG00000241106	0.707813	0.00251698	0.574319
ENSG00000080603	-0.332041	0.00257659	0.574319
ENSG00000167074	-0.227836	0.00279734	0.574319
ENSG00000282651	2.47037	0.00283539	0.574319
ENSG00000157734	0.524751	0.00309911	0.574319
ENSG00000113504	0.585141	0.00310783	0.574319
ENSG00000130787	0.28775	0.0033823	0.574319
ENSG00000142583	0.561659	0.0034524	0.574319
ENSG00000176915	-0.135643	0.00358487	0.574319
ENSG00000274712	-0.268263	0.00383524	0.574319
ENSG00000103647	1.03178	0.00385819	0.574319
ENSG00000196092	0.553369	0.00408636	0.574319
ENSG00000012124	0.56797	0.00452137	0.574319
ENSG00000251474	-0.228976	0.00457668	0.574319
ENSG00000155093	0.466406	0.004706	0.574319
ENSG00000167984	-0.214485	0.00471681	0.574319
ENSG00000211666	0.849543	0.00487954	0.574319
ENSG00000035720	0.481611	0.00506651	0.574319
ENSG00000025708	0.485263	0.00513963	0.574319
ENSG00000175866	0.383805	0.00520111	0.574319
ENSG00000211694	-0.506937	0.00529096	0.574319
ENSG00000241351	0.729373	0.00537506	0.574319
ENSG00000144560	-0.442362	0.00556966	0.574319
ENSG00000145990	-0.324591	0.00560605	0.574319
ENSG00000066923	-0.254566	0.00566717	0.574319
ENSG00000162783	-0.286617	0.00576572	0.574319
ENSG00000267364	0.467005	0.00577763	0.574319
ENSG00000211673	0.805943	0.00585213	0.574319
ENSG00000150991	0.305917	0.00609905	0.574319
ENSG00000231684	0.245184	0.00615604	0.574319
ENSG00000105369	0.595442	0.00633437	0.574319
ENSG00000232677	0.564558	0.0064737	0.574319
ENSG00000261455	-0.306954	0.0064783	0.574319
ENSG00000100027	-0.37815	0.0065328	0.574319
ENSG00000276043	-0.332841	0.0065781	0.574319
ENSG00000164402	-0.281186	0.00671907	0.574319
ENSG00000158555	0.372616	0.00674173	0.574319
ENSG00000131944	-0.49382	0.00675978	0.574319
ENSG00000138709	-0.497188	0.00717137	0.574319
ENSG00000253676	0.321787	0.00717673	0.574319
ENSG00000196656	1.0918	0.00719269	0.574319
ENSG00000007312	0.537232	0.00720244	0.574319
ENSG00000027075	-0.208957	0.00762203	0.574319
ENSG00000124535	-0.21967	0.00775227	0.574319
ENSG00000198918	0.853317	0.00788314	0.574319
ENSG00000211941	1.17546	0.00792643	0.574319
ENSG00000143149	-0.195049	0.00811747	0.574319
ENSG00000079337	0.50113	0.00828438	0.574319
ENSG00000110328	-1.25412	0.00829646	0.574319
ENSG00000128218	0.745509	0.00838119	0.574319
ENSG00000146215	0.480204	0.00846579	0.574319
ENSG00000176953	-0.144574	0.00847399	0.574319
ENSG00000175061	0.419339	0.00853076	0.574319
ENSG00000127540	0.361586	0.00868973	0.574319
ENSG00000175886	0.37572	0.00879293	0.574319
ENSG00000257275	0.985383	0.00885554	0.574319
ENSG00000211899	0.602462	0.00889205	0.574319
ENSG00000107960	0.174367	0.00890493	0.574319
ENSG00000177374	-0.440638	0.00921476	0.574319
ENSG00000234648	0.365464	0.00923144	0.574319
ENSG00000101452	-0.199322	0.00941467	0.574319
ENSG00000049541	0.237342	0.00952885	0.574319
ENSG00000188404	0.277914	0.00961172	0.574319
ENSG00000198695	0.509251	0.00961575	0.574319
ENSG00000211966	0.628908	0.00966496	0.574319
ENSG00000123349	0.465171	0.00982621	0.574319
ENSG00000051620	0.175469	0.00986242	0.574319
ENSG00000132603	-0.241385	0.00989793	0.574319
ENSG00000113068	0.211398	0.00996758	0.574319
ENSG00000198846	-0.501793	0.00997015	0.574319
ENSG00000157259	-0.285658	0.00997936	0.574319
ENSG00000237973	0.331412	0.00999594	0.574319
ENSG00000072954	0.328529	0.0100962	0.574319
ENSG00000102854	3.96575	0.0101012	0.574319
ENSG00000197599	0.463646	0.0101635	0.574319
ENSG00000114423	-0.27608	0.0102159	0.574319
ENSG00000280206	0.259323	0.0102231	0.574319
ENSG00000042493	0.369368	0.0102365	0.574319
ENSG00000260592	0.788893	0.010238	0.574319
ENSG00000198786	0.340782	0.0102498	0.574319
ENSG00000127955	-0.724291	0.0102895	0.574319
ENSG00000244026	0.393233	0.0102913	0.574319
ENSG00000236901	0.26734	0.010399	0.574319
ENSG00000213523	0.298884	0.0104553	0.574319
ENSG00000197766	1.0642	0.0104696	0.574319
ENSG00000204252	0.323876	0.0106929	0.574319
ENSG00000176533	0.330309	0.0107355	0.574319
ENSG00000003249	0.646926	0.0107759	0.574319
ENSG00000279207	-0.3491	0.0108961	0.574319
ENSG00000150433	-0.192554	0.0109214	0.574319
ENSG00000026559	0.8243	0.0109396	0.574319
ENSG00000146909	-0.251901	0.0109616	0.574319
ENSG00000101017	0.363232	0.0110589	0.574319
ENSG00000224597	-0.251713	0.0111281	0.574319
ENSG00000103528	0.485513	0.0112169	0.574319
ENSG00000056972	0.190554	0.0112976	0.574319
ENSG00000168237	0.283343	0.0113986	0.574319
ENSG00000102078	-0.230661	0.0114353	0.574319
ENSG00000120458	-0.320528	0.0119895	0.574319
ENSG00000177455	0.521914	0.0121042	0.574319
ENSG00000078699	-0.172886	0.0121078	0.574319
ENSG00000233622	-0.540442	0.012344	0.574319
ENSG00000265298	-0.179559	0.0123757	0.574319
ENSG00000104218	-0.323031	0.0123787	0.574319
ENSG00000185885	0.48277	0.0123806	0.574319
ENSG00000198734	0.381695	0.0123888	0.574319
ENSG00000167483	0.405547	0.0124096	0.574319
ENSG00000104918	0.662417	0.012552	0.574319
ENSG00000219928	0.649384	0.0125679	0.574319
ENSG00000187621	0.791655	0.0125735	0.574319
ENSG00000169598	-0.265048	0.0127013	0.574319
ENSG00000134061	0.347472	0.0128298	0.574319
ENSG00000138030	0.374683	0.0129087	0.574319
ENSG00000227827	1.46309	0.013002	0.574319
ENSG00000198892	0.774671	0.0130095	0.574319
ENSG00000169955	0.225755	0.0130605	0.574319
ENSG00000163389	-0.301908	0.0131025	0.574319
ENSG00000133063	0.763646	0.0131173	0.574319
ENSG00000111726	-0.273124	0.013147	0.574319
ENSG00000237506	0.44811	0.0132474	0.574319
ENSG00000185619	-0.273681	0.0133249	0.574319
ENSG00000218227	0.383514	0.0135614	0.574319
ENSG00000158406	0.405963	0.0137317	0.574319
ENSG00000247315	-0.182113	0.0139784	0.574319
ENSG00000185730	-0.21538	0.0141491	0.574319
ENSG00000196199	-0.106302	0.0141948	0.574319
ENSG00000166938	-0.156483	0.0143032	0.574319
ENSG00000135441	0.375343	0.014496	0.574319
ENSG00000164610	0.229945	0.0145754	0.574319
ENSG00000260233	-0.31382	0.0145877	0.574319
ENSG00000145012	-0.240124	0.0146235	0.574319
ENSG00000102978	0.15877	0.0146367	0.574319
ENSG00000198081	-0.369831	0.0147057	0.574319
ENSG00000173926	0.330695	0.0147512	0.574319
ENSG00000177479	-0.185242	0.0148458	0.574319
ENSG00000204149	-0.293301	0.0148807	0.574319
ENSG00000275791	0.553805	0.0149817	0.574319
ENSG00000249115	0.168771	0.0149846	0.574319
ENSG00000184900	0.108385	0.0149986	0.574319
ENSG00000167552	0.2701	0.0150928	0.574319
ENSG00000228929	0.376194	0.0152748	0.574319
ENSG00000066583	-0.315171	0.0153041	0.574319
ENSG00000089057	-0.301443	0.015322	0.574319
ENSG00000168081	0.471545	0.0153259	0.574319
ENSG00000101665	-0.361183	0.0153559	0.574319
ENSG00000163508	-0.507346	0.0154207	0.574319
ENSG00000101695	-0.285737	0.0154493	0.574319
ENSG00000135801	-0.312091	0.0155629	0.574319
ENSG00000198840	0.363198	0.0156344	0.574319
ENSG00000172183	0.330665	0.0156883	0.574319
ENSG00000144468	0.150705	0.0157183	0.574319
ENSG00000114999	-0.214232	0.0158822	0.574319
ENSG00000157193	-0.297485	0.0159242	0.574319
ENSG00000241511	0.668346	0.0159448	0.574319
ENSG00000261505	-0.417057	0.0159972	0.574319
ENSG00000221983	0.472759	0.0161696	0.574319
ENSG00000099284	0.354141	0.0163182	0.574319
ENSG00000175482	0.304502	0.0163586	0.574319
ENSG00000213315	0.630144	0.0163728	0.574319
ENSG00000124496	-0.248754	0.016417	0.574319
ENSG00000183943	-0.191918	0.0164736	0.574319
ENSG00000164663	-0.252096	0.0165011	0.574319
ENSG00000152779	1.55186	0.0166092	0.574319
ENSG00000165905	0.37642	0.0168629	0.574319
ENSG00000150401	-0.187618	0.0168886	0.574319
ENSG00000271605	0.492815	0.0170261	0.574319
ENSG00000230099	0.44596	0.0170599	0.574319
ENSG00000160602	0.232395	0.017124	0.574319
ENSG00000142534	0.426835	0.0174132	0.574319
ENSG00000215908	-0.292197	0.0174198	0.574319
ENSG00000222057	0.63618	0.0174361	0.574319
ENSG00000168734	0.458248	0.0174664	0.574319
ENSG00000114698	-1.06708	0.0174918	0.574319
ENSG00000206573	-0.241491	0.0174966	0.574319
ENSG00000144559	-0.216445	0.0175256	0.574319
ENSG00000172974	0.123034	0.017571	0.574319
ENSG00000162144	0.197718	0.0177206	0.574319
ENSG00000173218	-0.442537	0.0178127	0.574319
ENSG00000185115	-0.132486	0.017827	0.574319
ENSG00000229117	0.516338	0.0178292	0.574319
ENSG00000246575	-0.55074	0.01794	0.574319
ENSG00000099260	-1.4774	0.0179849	0.574319
ENSG00000254999	0.316858	0.0179932	0.574319
ENSG00000239839	1.4177	0.0180238	0.574319
ENSG00000237181	0.250626	0.0180658	0.574319
ENSG00000211746	0.369638	0.0181319	0.574319
ENSG00000085978	-0.176672	0.0181814	0.574319
ENSG00000143553	0.161273	0.0182097	0.574319
ENSG00000099958	0.463722	0.0184915	0.574319
ENSG00000187097	-0.323604	0.0185419	0.574319
ENSG00000214535	0.689297	0.0185999	0.574319
ENSG00000143502	0.608717	0.0186218	0.574319
ENSG00000117318	0.296986	0.0186485	0.574319
ENSG00000122986	0.200487	0.0188034	0.574319
ENSG00000217716	0.534642	0.0188155	0.574319
ENSG00000198938	0.344134	0.0189026	0.574319
ENSG00000145916	0.180255	0.0189914	0.574319
ENSG00000140403	-0.191877	0.0190287	0.574319
ENSG00000170889	0.450404	0.019103	0.574319
ENSG00000173960	-0.201895	0.0191798	0.574319
ENSG00000142676	0.482	0.0192608	0.574319
ENSG00000198804	0.298764	0.0193146	0.574319
ENSG00000248275	0.411156	0.01944	0.574319
ENSG00000140450	-0.423525	0.0194426	0.574319
ENSG00000234741	0.386983	0.0194468	0.574319
ENSG00000116497	-0.196571	0.0194721	0.574319
ENSG00000168807	-0.304743	0.0196174	0.574319
ENSG00000141569	-0.111314	0.0198513	0.574319
ENSG00000135587	0.262002	0.0200223	0.574319
ENSG00000204936	1.74683	0.0201682	0.574319
ENSG00000261609	-0.394452	0.0204057	0.574319
ENSG00000110448	0.254552	0.0204211	0.574319
ENSG00000100889	0.19583	0.0204694	0.574319
ENSG00000145911	0.304858	0.0204703	0.574319
ENSG00000172197	-0.414786	0.0205052	0.574319
ENSG00000027847	0.354532	0.0205897	0.574319
ENSG00000175711	0.244471	0.0205929	0.574319
ENSG00000105287	0.297494	0.0207103	0.574319
ENSG00000170909	0.286135	0.0208148	0.574319
ENSG00000272501	-0.155496	0.0209308	0.574319
ENSG00000116731	-0.179354	0.0209779	0.574319
ENSG00000204623	-0.29365	0.0210634	0.574319
ENSG00000234287	0.742796	0.0210648	0.574319
ENSG00000183049	0.187817	0.0211165	0.574319
ENSG00000083845	0.467506	0.0211166	0.574319
ENSG00000100711	-0.149009	0.0212662	0.574319
ENSG00000120306	0.41109	0.0213141	0.574319
ENSG00000136868	-0.221222	0.0213379	0.574319
ENSG00000121210	0.109916	0.0215553	0.574319
ENSG00000184967	0.326003	0.0216295	0.574319
ENSG00000147677	0.18177	0.0216371	0.574319
ENSG00000228253	0.266259	0.0216713	0.574319
ENSG00000144152	0.391224	0.0217588	0.574319
ENSG00000136933	0.212543	0.0218594	0.574319
ENSG00000188636	-0.298876	0.0219579	0.574319
ENSG00000079435	0.243209	0.0219782	0.574319
ENSG00000108840	0.237828	0.0220888	0.574319
ENSG00000211459	0.387393	0.0221939	0.574319
ENSG00000134905	0.198688	0.0223338	0.574319
ENSG00000100342	0.376716	0.0223429	0.574319
ENSG00000204681	0.255379	0.0224146	0.574319
ENSG00000160746	0.226856	0.0225478	0.574319
ENSG00000106086	-0.36158	0.0226897	0.574319
ENSG00000174227	-0.120539	0.0227864	0.574319
ENSG00000105619	0.34949	0.0231413	0.574319
ENSG00000159267	-0.231186	0.0231788	0.574319
ENSG00000116704	-0.300355	0.02318	0.574319
ENSG00000110888	-0.262119	0.0231931	0.574319
ENSG00000125037	0.36397	0.0232016	0.574319
ENSG00000220472	0.370062	0.0233457	0.574319
ENSG00000144136	-0.213307	0.0233478	0.574319
ENSG00000119720	0.11381	0.0234443	0.574319
ENSG00000137154	0.438612	0.0235153	0.574319
ENSG00000134291	0.208542	0.0235269	0.574319
ENSG00000149016	0.260513	0.0235292	0.574319
ENSG00000163154	0.29562	0.0236494	0.574319
ENSG00000185112	-0.208836	0.0237462	0.574319
ENSG00000161542	-0.118006	0.0237732	0.574319
ENSG00000020633	-0.248294	0.023855	0.574319
ENSG00000074803	1.73465	0.0239149	0.574319
ENSG00000177383	0.231868	0.0239861	0.574319
ENSG00000198648	-0.232078	0.0240595	0.574319
ENSG00000125814	-0.328398	0.0241849	0.574319
ENSG00000115750	-0.311157	0.0241968	0.574319
ENSG00000211734	0.425422	0.0242648	0.574319
ENSG00000261172	0.748005	0.0242677	0.574319
ENSG00000172977	0.156157	0.024369	0.574319
ENSG00000152784	-0.272453	0.0244781	0.574319
ENSG00000171067	0.224577	0.0245253	0.574319
ENSG00000143110	0.28166	0.0245488	0.574319
ENSG00000198763	0.331066	0.0245722	0.574319
ENSG00000050344	-0.364113	0.0247126	0.574319
ENSG00000243829	0.431639	0.0247296	0.574319
ENSG00000106077	0.312223	0.0248269	0.574319
ENSG00000104894	0.286604	0.025183	0.574319
ENSG00000181524	0.452006	0.0252346	0.574319
ENSG00000274012	0.655157	0.0253316	0.574319
ENSG00000115539	0.211581	0.0253765	0.574319
ENSG00000100350	0.43194	0.0254632	0.574319
ENSG00000164483	-0.364029	0.0255464	0.574319
ENSG00000217094	0.371173	0.025579	0.574319
ENSG00000151465	0.156524	0.025612	0.574319
ENSG00000231767	0.457014	0.0256144	0.574319
ENSG00000182899	0.434578	0.0258247	0.574319
ENSG00000225573	0.591208	0.025846	0.574319
ENSG00000211679	0.799036	0.0259651	0.574319
ENSG00000103018	-0.106197	0.0259894	0.574319
ENSG00000125246	0.282039	0.025991	0.574319
ENSG00000065357	0.271908	0.026139	0.574319
ENSG00000129518	0.16052	0.0261881	0.574319
ENSG00000136098	-0.259021	0.0261932	0.574319
ENSG00000145214	-0.265803	0.0262172	0.574319
ENSG00000266786	0.446413	0.026235	0.574319
ENSG00000167642	0.167669	0.0262899	0.574319
ENSG00000187742	-0.137933	0.0263613	0.574319
ENSG00000228655	0.547882	0.0263864	0.574319
ENSG00000125877	0.236122	0.0264492	0.574319
ENSG00000105048	0.894723	0.0264695	0.574319
ENSG00000108298	0.354986	0.0266258	0.574319
ENSG00000146904	0.369137	0.0266487	0.574319
ENSG00000171823	-0.184408	0.0268475	0.574319
ENSG00000163597	0.254569	0.0269083	0.574319
ENSG00000100311	-0.304175	0.0270065	0.574319
ENSG00000118523	1.17023	0.027067	0.574319
ENSG00000169231	0.253552	0.0270835	0.574319
ENSG00000181915	-0.221731	0.0271206	0.574319
ENSG00000133985	0.301906	0.0271262	0.574319
ENSG00000197381	0.15425	0.027205	0.574319
ENSG00000279483	0.709544	0.0273336	0.574319
ENSG00000135144	0.423677	0.0273929	0.574319
ENSG00000136319	-0.178009	0.0274071	0.574319
ENSG00000213930	0.209851	0.0274112	0.574319
ENSG00000106123	0.258139	0.0275783	0.574319
ENSG00000156482	0.42326	0.0277254	0.574319
ENSG00000174437	-0.220941	0.0277689	0.574319
ENSG00000134748	-0.119006	0.0277923	0.574319
ENSG00000182487	0.344383	0.0278258	0.574319
ENSG00000187676	-0.364435	0.0278461	0.574319
ENSG00000216866	0.345055	0.0278733	0.574319
ENSG00000042445	-0.175952	0.0281344	0.574319
ENSG00000134419	0.512985	0.0281471	0.574319
ENSG00000145491	0.312621	0.0281528	0.574319
ENSG00000234335	0.326298	0.0283294	0.574319
ENSG00000090520	-0.201082	0.0283727	0.574319
ENSG00000108622	0.265123	0.0285072	0.574319
ENSG00000244313	0.512781	0.0285226	0.574319
ENSG00000243964	0.322856	0.0286449	0.574319
ENSG00000256525	-0.16769	0.0286526	0.574319
ENSG00000148832	0.258335	0.0286646	0.574319
ENSG00000229320	0.220996	0.0287685	0.574319
ENSG00000232912	0.290784	0.0287801	0.574319
ENSG00000007545	-0.231462	0.0288015	0.574319
ENSG00000243064	0.747619	0.0289377	0.574319
ENSG00000114982	-0.133153	0.0289597	0.574319
ENSG00000170100	-0.163081	0.0289613	0.574319
ENSG00000160683	0.370282	0.0290024	0.574319
ENSG00000144021	-0.111221	0.0292641	0.574319
ENSG00000171425	0.319711	0.0293332	0.574319
ENSG00000065923	0.20057	0.0293558	0.574319
ENSG00000235174	0.702649	0.0296337	0.574319
ENSG00000063180	0.30853	0.0296732	0.574319
ENSG00000114861	0.126895	0.0297138	0.574319
ENSG00000159200	-0.36089	0.0298668	0.574319
ENSG00000101901	-0.347396	0.029955	0.574319
ENSG00000072609	-0.129671	0.0300022	0.574319
ENSG00000240219	0.245269	0.0300785	0.574319
ENSG00000266714	0.328744	0.0301033	0.574319
ENSG00000073417	-0.276763	0.0301067	0.574319
ENSG00000139263	-1.21953	0.0301143	0.574319
ENSG00000136828	-0.26083	0.030212	0.574319
ENSG00000126775	-0.170051	0.0302768	0.574319
ENSG00000178715	0.584215	0.0302887	0.574319
ENSG00000178623	0.290981	0.030329	0.574319
ENSG00000136937	-0.219372	0.030407	0.574319
ENSG00000197756	0.310797	0.0304121	0.574319
ENSG00000269867	0.220134	0.0304331	0.574319
ENSG00000279457	0.343758	0.0304484	0.574319
ENSG00000116198	-0.157642	0.0305297	0.574319
ENSG00000174151	-0.0989563	0.0306124	0.574319
ENSG00000175265	-0.472065	0.0306457	0.574319
ENSG00000198225	0.200026	0.0306547	0.574319
ENSG00000166860	-0.247644	0.030667	0.574319
ENSG00000263753	-0.27731	0.0308136	0.574319
ENSG00000153395	-0.176342	0.0309912	0.574319
ENSG00000171943	-0.323835	0.0310429	0.574319
ENSG00000129559	0.22836	0.0310511	0.574319
ENSG00000049768	0.407372	0.0310556	0.574319
ENSG00000273033	-0.291521	0.0311429	0.574319
ENSG00000235552	0.355079	0.0311671	0.574319
ENSG00000127507	0.300712	0.0311796	0.574319
ENSG00000101608	0.167541	0.0314189	0.574319
ENSG00000158825	0.377936	0.0314286	0.574319
ENSG00000230202	0.294455	0.0315517	0.574319
ENSG00000173641	1.40675	0.0315545	0.574319
ENSG00000198888	0.348559	0.0318035	0.574319
ENSG00000196236	-0.160269	0.0318453	0.574319
ENSG00000065600	-0.234065	0.0319208	0.574319
ENSG00000138101	0.242593	0.0319385	0.574319
ENSG00000125122	0.284905	0.0319452	0.574319
ENSG00000213809	-0.438383	0.0321198	0.574319
ENSG00000170631	0.175784	0.0322148	0.574319
ENSG00000224032	0.29668	0.0322676	0.574319
ENSG00000106244	0.138767	0.032363	0.574319
ENSG00000053501	0.312206	0.0323698	0.574319
ENSG00000198727	0.309943	0.032415	0.574319
ENSG00000132432	0.211768	0.0324621	0.574319
ENSG00000065060	-0.313866	0.0325178	0.574319
ENSG00000136942	0.502553	0.0325241	0.574319
ENSG00000117616	-0.361205	0.0325764	0.574319
ENSG00000163958	0.835175	0.0326963	0.574319
ENSG00000126756	0.328305	0.0327056	0.574319
ENSG00000177989	0.455616	0.0327759	0.574319
ENSG00000269858	0.164198	0.0327857	0.574319
ENSG00000040531	0.174708	0.0327958	0.574319
ENSG00000084623	0.232954	0.032882	0.574319
ENSG00000177954	0.593627	0.0331689	0.574319
ENSG00000108960	-0.448784	0.0332236	0.574319
ENSG00000240891	-0.472237	0.0333119	0.574319
ENSG00000131469	0.520279	0.0334158	0.574319
ENSG00000141030	0.132738	0.033467	0.574319
ENSG00000170962	-0.498505	0.0334802	0.574319
ENSG00000147883	-0.431327	0.033506	0.574319
ENSG00000186871	-0.607093	0.033549	0.574319
ENSG00000117281	-0.379641	0.0336246	0.574319
ENSG00000225770	0.625104	0.0336833	0.574319
ENSG00000126070	-0.236102	0.0336847	0.574319
ENSG00000152642	-0.221712	0.0337396	0.574319
ENSG00000185418	-0.23595	0.0337622	0.574319
ENSG00000272325	-0.159614	0.0337937	0.574319
ENSG00000196704	0.135297	0.0338242	0.574319
ENSG00000157911	0.214138	0.0338764	0.574319
ENSG00000149806	0.371133	0.0338955	0.574319
ENSG00000204344	0.174547	0.0339657	0.574319
ENSG00000168405	-0.427694	0.0341404	0.574319
ENSG00000144713	0.407064	0.0341874	0.574319
ENSG00000180902	0.283397	0.0341989	0.574319
ENSG00000089327	0.294678	0.0342091	0.574319
ENSG00000211778	0.517577	0.0342866	0.574319
ENSG00000136044	-0.23678	0.034357	0.574319
ENSG00000196187	0.132369	0.0343794	0.574319
ENSG00000227507	0.356912	0.0344014	0.574319
ENSG00000228232	0.339317	0.0344078	0.574319
ENSG00000173511	0.304077	0.0344485	0.574319
ENSG00000147535	0.259084	0.0345248	0.574319
ENSG00000103174	0.181045	0.0345357	0.574319
ENSG00000008256	-0.290189	0.0345743	0.574319
ENSG00000139239	0.276482	0.0351549	0.574319
ENSG00000232442	0.355205	0.0352922	0.574319
ENSG00000162959	0.460532	0.0353244	0.574319
ENSG00000135596	0.24581	0.0353976	0.574319
ENSG00000175066	-0.413364	0.0354183	0.574319
ENSG00000100897	0.167883	0.0354858	0.574319
ENSG00000198954	-0.204398	0.0354876	0.574319
ENSG00000117707	-1.30164	0.0355633	0.574319
ENSG00000156697	0.147617	0.0355715	0.574319
ENSG00000168028	0.370177	0.0356698	0.574319
ENSG00000140406	-0.172261	0.0356704	0.574319
ENSG00000241370	0.324483	0.03569	0.574319
ENSG00000148411	-0.289249	0.0357012	0.574319
ENSG00000197713	-0.362293	0.0357554	0.574319
ENSG00000243238	0.801069	0.0357627	0.574319
ENSG00000211804	-0.702999	0.0358076	0.574319
ENSG00000169385	0.627262	0.0358668	0.574319
ENSG00000204472	0.315442	0.0358852	0.574319
ENSG00000104687	-0.161845	0.0360026	0.574319
ENSG00000120318	0.23185	0.0360638	0.574319
ENSG00000123908	-0.166479	0.0360824	0.574319
ENSG00000166341	0.446376	0.036085	0.574319
ENSG00000269352	0.276926	0.036098	0.574319
ENSG00000166974	-0.140284	0.0361996	0.574319
ENSG00000172888	-0.308109	0.0362908	0.574319
ENSG00000273356	-0.242187	0.036327	0.574319
ENSG00000225178	0.390198	0.0364412	0.574319
ENSG00000165097	-0.303928	0.0364767	0.574319
ENSG00000011021	-0.16384	0.0365245	0.574319
ENSG00000068079	0.448592	0.0366067	0.574319
ENSG00000137101	0.422683	0.0366656	0.574319
ENSG00000196668	0.34499	0.036751	0.574319
ENSG00000158435	-0.07817	0.0367613	0.574319
ENSG00000124469	0.941204	0.0367841	0.574319
ENSG00000101544	-0.294236	0.0368553	0.574319
ENSG00000182774	0.483992	0.0368873	0.574319
ENSG00000235297	0.374006	0.0369431	0.574319
ENSG00000132359	-0.213917	0.0369951	0.574319
ENSG00000229638	0.28559	0.0370245	0.574319
ENSG00000217027	0.434021	0.0370414	0.574319
ENSG00000258441	-0.415812	0.0370479	0.574319
ENSG00000075340	0.304981	0.0371727	0.574319
ENSG00000079263	0.25554	0.0372354	0.574319
ENSG00000154358	0.314958	0.037299	0.574319
ENSG00000140386	-0.182632	0.0373094	0.574319
ENSG00000167863	0.233173	0.0373506	0.574319
ENSG00000171858	0.481773	0.0373864	0.574319
ENSG00000138231	-0.244573	0.0373906	0.574319
ENSG00000145833	-0.181637	0.0374141	0.574319
ENSG00000101052	0.161953	0.0374467	0.574319
ENSG00000231500	0.479583	0.0374473	0.574319
ENSG00000130856	-0.379297	0.0375676	0.574319
ENSG00000185973	0.197059	0.0375816	0.574319
ENSG00000090863	0.161045	0.0375957	0.574319
ENSG00000147162	-0.384799	0.0376048	0.574319
ENSG00000170004	0.182865	0.037713	0.574319
ENSG00000169442	0.494814	0.0377234	0.574319
ENSG00000219023	0.657195	0.0377647	0.574319
ENSG00000095585	0.270393	0.0377745	0.574319
ENSG00000244575	0.762481	0.0378824	0.574319
ENSG00000226360	0.299924	0.0380079	0.574319
ENSG00000203875	0.490768	0.0380235	0.574319
ENSG00000146677	0.40422	0.0380297	0.574319
ENSG00000130119	-0.307353	0.038034	0.574319
ENSG00000138623	-0.214552	0.0380933	0.574319
ENSG00000135426	0.208085	0.0381223	0.574319
ENSG00000132382	0.182976	0.0381361	0.574319
ENSG00000253982	0.486247	0.0381633	0.574319
ENSG00000166169	0.380509	0.038171	0.574319
ENSG00000135925	0.371293	0.0382067	0.574319
ENSG00000162676	-0.369129	0.0382254	0.574319
ENSG00000139531	-0.168985	0.0383424	0.574319
ENSG00000172766	-0.379407	0.0383785	0.574319
ENSG00000204628	0.271214	0.0383901	0.574319
ENSG00000114391	0.428466	0.0384061	0.574319
ENSG00000059145	-0.231506	0.0384143	0.574319
ENSG00000110237	0.873859	0.038446	0.574319
ENSG00000205352	0.157582	0.0384795	0.574319
ENSG00000013725	0.217195	0.0385465	0.574319
ENSG00000134827	0.436141	0.0386558	0.574319
ENSG00000164649	0.263832	0.0386822	0.574319
ENSG00000120889	-0.17859	0.0386934	0.574319
ENSG00000064607	-0.11076	0.038759	0.574319
ENSG00000100359	0.205527	0.0387619	0.574319
ENSG00000120539	-0.285178	0.0387825	0.574319
ENSG00000211450	0.227399	0.0388201	0.574319
ENSG00000211710	0.597981	0.0388601	0.574319
ENSG00000260917	-0.295894	0.0388645	0.574319
ENSG00000178464	0.390389	0.0388761	0.574319
ENSG00000283041	0.340267	0.0388764	0.574319
ENSG00000120942	0.120835	0.038917	0.574319
ENSG00000086548	0.980152	0.0389275	0.574319
ENSG00000204219	0.404717	0.0389374	0.574319
ENSG00000117322	0.362542	0.0389401	0.574319
ENSG00000112306	0.32188	0.0389645	0.574319
ENSG00000213442	0.38655	0.038995	0.574319
ENSG00000158710	0.264269	0.0390602	0.574319
ENSG00000125089	0.221028	0.0390742	0.574319
ENSG00000065308	-0.182513	0.0390891	0.574319
ENSG00000243716	-0.17656	0.0392479	0.574319
ENSG00000232346	0.564505	0.0392837	0.574319
ENSG00000257017	0.601035	0.0393026	0.574319
ENSG00000198890	-0.29674	0.0393156	0.574319
ENSG00000196295	-0.181898	0.0393728	0.574319
ENSG00000148339	-0.147343	0.0394132	0.574319
ENSG00000188389	-0.423622	0.0394356	0.574319
ENSG00000230291	0.665489	0.0395049	0.574319
ENSG00000267074	-0.457638	0.0395655	0.574319
ENSG00000185721	0.188997	0.0397649	0.574319
ENSG00000243199	0.322817	0.0397695	0.574319
ENSG00000091986	1.04904	0.0398215	0.574319
ENSG00000162511	0.149743	0.0398624	0.574319
ENSG00000136813	-0.15741	0.0400515	0.574319
ENSG00000116661	-0.324841	0.0400896	0.574319
ENSG00000106268	0.310259	0.0401408	0.574319
ENSG00000040933	-0.180394	0.0403307	0.574319
ENSG00000050405	-0.33034	0.0403548	0.574319
ENSG00000188825	0.200354	0.0404901	0.574319
ENSG00000153933	-0.24914	0.0404914	0.574319
ENSG00000138942	0.155507	0.0405733	0.574319
ENSG00000213741	0.508365	0.0405784	0.574319
ENSG00000184863	-0.162102	0.0405992	0.574319
ENSG00000069966	0.193031	0.0406221	0.574319
ENSG00000227191	-0.451326	0.0406379	0.574319
ENSG00000092010	0.218647	0.0407348	0.574319
ENSG00000103512	0.233659	0.0407705	0.574319
ENSG00000198805	0.210502	0.0408785	0.574319
ENSG00000100600	0.214495	0.0409141	0.574319
ENSG00000247982	0.397033	0.0409307	0.574319
ENSG00000110700	0.307674	0.040994	0.574319
ENSG00000135249	-0.306542	0.0410836	0.574319
ENSG00000105640	0.377961	0.0411282	0.574319
ENSG00000198406	-0.404693	0.0412163	0.574319
ENSG00000163950	-0.190958	0.041218	0.574319
ENSG00000135679	-0.210688	0.0412393	0.574319
ENSG00000147403	0.391089	0.0412664	0.574319
ENSG00000132823	0.128736	0.0413146	0.574319
ENSG00000211714	0.566593	0.0414455	0.574319
ENSG00000082515	0.313094	0.0414521	0.574319
ENSG00000178035	0.199539	0.0415001	0.574319
ENSG00000146676	-0.302154	0.0416067	0.574319
ENSG00000149187	-0.111254	0.0416133	0.574319
ENSG00000152465	-0.14143	0.0416435	0.574319
ENSG00000228784	0.264687	0.0417172	0.574319
ENSG00000213983	0.227726	0.0417209	0.574319
ENSG00000137992	-0.249909	0.0417237	0.574319
ENSG00000104524	0.294233	0.0418055	0.574319
ENSG00000260521	0.387306	0.0419391	0.574319
ENSG00000164080	-0.130884	0.0420353	0.574319
ENSG00000122257	-0.226459	0.0423755	0.574319
ENSG00000162148	0.334427	0.042418	0.574319
ENSG00000108679	0.376735	0.0425201	0.574319
ENSG00000181991	0.193614	0.0425664	0.574319
ENSG00000204272	0.197832	0.0426272	0.574319
ENSG00000237264	0.252623	0.0426308	0.574319
ENSG00000223803	0.430673	0.0427166	0.574319
ENSG00000197635	0.2562	0.0428629	0.574319
ENSG00000148090	-0.198155	0.0430285	0.574319
ENSG00000119650	0.248485	0.043036	0.574319
ENSG00000211791	0.311915	0.0431426	0.574319
ENSG00000151498	-0.13728	0.0431558	0.574319
ENSG00000142937	0.34707	0.0432003	0.574319
ENSG00000159958	0.331053	0.0432187	0.574319
ENSG00000111653	0.191767	0.0433477	0.574319
ENSG00000196233	-0.200133	0.0434	0.574319
ENSG00000171824	0.12689	0.0434106	0.574319
ENSG00000091513	0.563518	0.0434198	0.574319
ENSG00000185946	-0.330346	0.0434578	0.574319
ENSG00000089009	0.310216	0.043465	0.574319
ENSG00000139684	0.141926	0.0434743	0.574319
ENSG00000256745	0.170875	0.0435349	0.574319
ENSG00000100201	-0.26628	0.043626	0.574319
ENSG00000101425	0.713983	0.0437586	0.574319
ENSG00000168003	0.224314	0.0438117	0.574319
ENSG00000126267	0.306411	0.0438505	0.574319
ENSG00000137760	-0.461061	0.0440352	0.574319
ENSG00000113732	0.221996	0.0440883	0.574319
ENSG00000182307	0.159694	0.044136	0.574319
ENSG00000084110	-0.22214	0.0441886	0.574319
ENSG00000179051	-0.120694	0.0442464	0.574319
ENSG00000198336	0.661734	0.0443124	0.574319
ENSG00000168229	-0.362051	0.0443952	0.574319
ENSG00000117597	-0.155689	0.0444289	0.574319
ENSG00000217130	0.47006	0.0445132	0.574319
ENSG00000124203	-0.210968	0.0445167	0.574319
ENSG00000178385	-0.281165	0.044545	0.574319
ENSG00000182004	0.351462	0.0446429	0.574319
ENSG00000235587	0.299407	0.0446438	0.574319
ENSG00000128272	0.123533	0.0448521	0.574319
ENSG00000264247	-0.308864	0.0448736	0.574319
ENSG00000159496	0.284939	0.0449313	0.574319
ENSG00000126432	0.35659	0.0449324	0.574319
ENSG00000145569	-0.301557	0.0451147	0.574319
ENSG00000197880	0.409599	0.0451339	0.574319
ENSG00000149600	0.157395	0.0452405	0.574319
ENSG00000158473	-0.200044	0.0453396	0.574319
ENSG00000155975	-0.270694	0.0453599	0.574319
ENSG00000147421	-0.191236	0.0454077	0.574319
ENSG00000232472	0.375407	0.0454935	0.574319
ENSG00000242612	0.304652	0.0455009	0.574319
ENSG00000244187	0.318172	0.0455383	0.574319
ENSG00000255717	0.183963	0.0455796	0.574319
ENSG00000115350	0.358006	0.0455912	0.574319
ENSG00000109323	-0.185245	0.0456356	0.574319
ENSG00000105497	-0.22341	0.0456423	0.574319
ENSG00000145476	-0.275624	0.0456531	0.574319
ENSG00000196557	0.324923	0.0457069	0.574319
ENSG00000181847	-0.272043	0.0457784	0.574319
ENSG00000240087	0.410686	0.0458157	0.574319
ENSG00000143751	-0.333586	0.0458219	0.574319
ENSG00000073584	-0.160427	0.0458329	0.574319
ENSG00000234290	-0.296	0.0459173	0.574319
ENSG00000185000	0.241408	0.0460056	0.574319
ENSG00000101445	-0.171941	0.0460208	0.574319
ENSG00000092978	-0.323783	0.0460454	0.574319
ENSG00000008988	0.379101	0.0460514	0.574319
ENSG00000147121	-0.210676	0.0460556	0.574319
ENSG00000075399	0.319255	0.0460806	0.574319
ENSG00000159377	0.192655	0.0460942	0.574319
ENSG00000152749	-0.423596	0.0461106	0.574319
ENSG00000111786	-0.0972981	0.0461201	0.574319
ENSG00000169155	-0.257653	0.0461362	0.574319
ENSG00000240376	0.338089	0.0461397	0.574319
ENSG00000275302	-0.378625	0.0462141	0.574319
ENSG00000100445	0.178182	0.046275	0.574319
ENSG00000125826	0.222813	0.0462944	0.574319
ENSG00000242445	0.285042	0.0463473	0.574319
ENSG00000076924	0.207164	0.0464291	0.574319
ENSG00000179933	0.105804	0.0464304	0.574319
ENSG00000167977	-0.182335	0.0464583	0.574319
ENSG00000267852	0.728578	0.046521	0.574319
ENSG00000109618	-0.463648	0.0465336	0.574319
ENSG00000149636	-0.173971	0.0465482	0.574319
ENSG00000163913	0.211455	0.0466079	0.574319
ENSG00000133056	0.151141	0.0466274	0.574319
ENSG00000204839	0.353405	0.0467668	0.574319
ENSG00000126216	-0.133098	0.046845	0.574319
ENSG00000072818	0.241682	0.046849	0.574319
ENSG00000164047	0.566528	0.0468669	0.574319
ENSG00000197375	-0.205448	0.04688	0.574319
ENSG00000167526	0.351062	0.0468805	0.574319
ENSG00000122026	0.309524	0.046905	0.574319
ENSG00000187164	-0.382106	0.0469185	0.574319
ENSG00000170946	-0.411133	0.0469638	0.574319
ENSG00000127184	0.525484	0.0469997	0.574319
ENSG00000123415	0.146361	0.047029	0.574319
ENSG00000198899	0.279052	0.0470781	0.574319
ENSG00000115461	-1.05195	0.0470947	0.574319
ENSG00000114857	-0.319088	0.0471525	0.574319
ENSG00000005884	0.271492	0.0471779	0.574319
ENSG00000074356	-0.144025	0.0472036	0.574319
ENSG00000048462	0.849107	0.0472569	0.574319
ENSG00000162892	0.174292	0.0473436	0.574319
ENSG00000166411	-0.255702	0.0473501	0.574319
ENSG00000116754	-0.403511	0.0474733	0.574319
ENSG00000175221	0.300799	0.047487	0.574319
ENSG00000184470	0.20965	0.0475474	0.574319
ENSG00000169371	0.144979	0.0476977	0.574319
ENSG00000144591	0.247738	0.0477399	0.574319
ENSG00000260719	-0.178445	0.0477716	0.574319
ENSG00000162775	-0.184329	0.0477881	0.574319
ENSG00000130255	0.362451	0.0478021	0.574319
ENSG00000275700	0.204228	0.0478709	0.574319
ENSG00000134597	0.180214	0.0479347	0.574319
ENSG00000184232	-0.205868	0.047955	0.574319
ENSG00000162757	0.197704	0.0480175	0.574319
ENSG00000071082	0.671592	0.0480618	0.574319
ENSG00000213190	-0.304715	0.048075	0.574319
ENSG00000115268	0.332856	0.0480825	0.574319
ENSG00000174444	0.27816	0.0481195	0.574319
ENSG00000123838	1.50431	0.0481869	0.574319
ENSG00000156170	-0.218465	0.0482725	0.574319
ENSG00000159199	0.264709	0.0483418	0.574319
ENSG00000245532	-0.207017	0.048371	0.574319
ENSG00000203772	0.286096	0.0484061	0.574319
ENSG00000136930	0.196405	0.0484178	0.574319
ENSG00000119689	-0.0683374	0.0484362	0.574319
ENSG00000227081	0.625288	0.0484382	0.574319
ENSG00000109475	0.739458	0.0484481	0.574319
ENSG00000233695	0.63269	0.0485375	0.574319
ENSG00000028277	0.274828	0.0485652	0.574319
ENSG00000204387	0.275604	0.0486356	0.574319
ENSG00000234782	0.392292	0.0486594	0.574319
ENSG00000119866	0.235163	0.0486651	0.574319
ENSG00000135211	0.187374	0.0486729	0.574319
ENSG00000149273	0.315489	0.0487601	0.574319
ENSG00000088992	0.477402	0.0487639	0.574319
ENSG00000051825	-0.307565	0.0487879	0.574319
ENSG00000280649	0.309921	0.0488628	0.574319
ENSG00000197956	0.282218	0.0488648	0.574319
ENSG00000104973	0.275934	0.0489167	0.574319
ENSG00000088298	0.125542	0.0489236	0.574319
ENSG00000082014	0.215628	0.0489346	0.574319
ENSG00000125485	-0.161406	0.0489406	0.574319
ENSG00000261222	0.40042	0.0489721	0.574319
ENSG00000105088	0.265768	0.0489867	0.574319
ENSG00000126246	0.282117	0.0491362	0.574319
ENSG00000094880	-0.168128	0.0491693	0.574319
ENSG00000160271	-0.145524	0.0492619	0.574319
ENSG00000151690	-0.256084	0.0493158	0.574319
ENSG00000163322	-0.271534	0.0493183	0.574319
ENSG00000101846	-0.260641	0.0493286	0.574319
ENSG00000144026	-0.236217	0.0494402	0.574319
ENSG00000151500	0.217289	0.0494637	0.574319
ENSG00000185641	0.414026	0.0495183	0.574319
ENSG00000162139	-0.112784	0.049543	0.574319
ENSG00000135297	-0.186018	0.0495777	0.574319
ENSG00000138443	-0.196149	0.0496493	0.574319
ENSG00000128891	0.18345	0.049694	0.574319
ENSG00000133112	0.398975	0.04975	0.574319
ENSG00000242259	-0.122291	0.0497613	0.574319
ENSG00000139597	-0.257373	0.0498088	0.574319
ENSG00000177058	-0.212067	0.0498559	0.574319
ENSG00000142920	0.315712	0.0498684	0.574319
ENSG00000279369	0.203386	0.0499498	0.574319
ENSG00000186193	-0.595845	0.0499943	0.574319
ENSG00000236439	0.609777	0.0501796	0.574319
ENSG00000100575	0.142466	0.0501833	0.574319
ENSG00000254612	-0.253467	0.050242	0.574319
ENSG00000035681	-0.164248	0.0502791	0.574319
ENSG00000176410	0.225318	0.0503728	0.574319
ENSG00000147164	0.0934931	0.0503898	0.574319
ENSG00000173786	0.194345	0.0504021	0.574319
ENSG00000168591	0.137317	0.0506442	0.574319
ENSG00000204428	0.310582	0.0506695	0.574319
ENSG00000119906	-0.171303	0.0506754	0.574319
ENSG00000172005	0.321343	0.0506961	0.574319
ENSG00000105202	0.299389	0.0507246	0.574319
ENSG00000213178	0.319549	0.0507885	0.574319
ENSG00000013364	0.208165	0.0508774	0.574319
ENSG00000186088	-0.319988	0.0508977	0.574319
ENSG00000259956	-0.0971725	0.0509155	0.574319
ENSG00000150337	0.471251	0.0509493	0.574319
ENSG00000280411	0.721508	0.0509636	0.574319
ENSG00000225093	0.334912	0.0509915	0.574319
ENSG00000121281	-0.283847	0.0510295	0.574319
ENSG00000122417	-0.281001	0.051167	0.574319
ENSG00000106624	0.405088	0.051199	0.574319
ENSG00000227615	0.344774	0.051203	0.574319
ENSG00000179981	-0.288031	0.0512455	0.574319
ENSG00000106400	0.251063	0.0512948	0.574319
ENSG00000075975	-0.194463	0.0513066	0.574319
ENSG00000206047	0.981228	0.0513149	0.574319
ENSG00000221946	0.339623	0.0513412	0.574319
ENSG00000145247	0.313372	0.051406	0.574319
ENSG00000118680	0.201749	0.051507	0.574319
ENSG00000164818	-0.121737	0.0515258	0.574319
ENSG00000189046	0.235711	0.0515727	0.574319
ENSG00000119333	0.304394	0.0516778	0.574319
ENSG00000064545	0.25821	0.0516946	0.574319
ENSG00000214113	0.274852	0.0517715	0.574319
ENSG00000237668	0.608875	0.0517886	0.574319
ENSG00000178295	-0.389976	0.0517967	0.574319
ENSG00000235944	0.219538	0.0518104	0.574319
ENSG00000125633	-0.245372	0.0520076	0.574319
ENSG00000158552	0.250519	0.0520437	0.574319
ENSG00000128191	-0.135967	0.0520506	0.574319
ENSG00000168813	-0.433145	0.0522306	0.574319
ENSG00000060491	0.216489	0.052283	0.574319
ENSG00000171295	-0.249347	0.0524828	0.574319
ENSG00000125812	-0.210207	0.0524943	0.574319
ENSG00000197457	0.245599	0.0524979	0.574319
ENSG00000168060	0.314023	0.0525658	0.574319
ENSG00000149582	0.213237	0.0525828	0.574319
ENSG00000225200	0.346314	0.0527826	0.574319
ENSG00000276023	-0.236621	0.0528871	0.574319
ENSG00000183019	0.397936	0.0529033	0.574319
ENSG00000198625	-0.191186	0.0529101	0.574319
ENSG00000107669	-0.343394	0.0530247	0.574319
ENSG00000156030	-0.275523	0.0530881	0.574319
ENSG00000102316	0.171349	0.0531291	0.574319
ENSG00000277791	0.22544	0.0531657	0.574319
ENSG00000272419	-0.176754	0.0531801	0.574319
ENSG00000251230	0.488255	0.0532736	0.574319
ENSG00000003509	-0.206701	0.0532756	0.574319
ENSG00000171490	0.180468	0.0533188	0.574319
ENSG00000188042	-0.138625	0.0534026	0.574319
ENSG00000101307	0.335625	0.0534132	0.574319
ENSG00000105373	0.313265	0.0534768	0.574319
ENSG00000242485	0.190644	0.053614	0.574319
ENSG00000122873	0.282198	0.0536196	0.574319
ENSG00000162191	0.250675	0.0536482	0.574319
ENSG00000112659	0.140347	0.0538464	0.574319
ENSG00000173272	0.317888	0.0538821	0.574319
ENSG00000065457	-0.18164	0.0539495	0.574319
ENSG00000107815	0.135896	0.0539536	0.574319
ENSG00000171314	-0.134211	0.0541583	0.574319
ENSG00000181126	-2.37482	0.0541797	0.574319
ENSG00000211964	0.811316	0.054217	0.574319
ENSG00000211721	0.371048	0.0542185	0.574319
ENSG00000100299	0.275193	0.0542196	0.574319
ENSG00000185507	0.446098	0.0542482	0.574319
ENSG00000100890	-0.228316	0.0542761	0.574319
ENSG00000273559	-0.137816	0.0543034	0.574319
ENSG00000111057	0.44258	0.0543915	0.574319
ENSG00000213719	0.214182	0.0544251	0.574319
ENSG00000198060	-0.206391	0.0544605	0.574319
ENSG00000169814	0.12918	0.0545022	0.574319
ENSG00000189043	0.460742	0.0545771	0.574319
ENSG00000170396	-0.247042	0.0546154	0.574319
ENSG00000109016	0.17878	0.0546597	0.574319
ENSG00000238160	-0.367698	0.0547092	0.574319
ENSG00000100316	0.307912	0.054831	0.574319
ENSG00000232573	0.355788	0.0548657	0.574319
ENSG00000144771	-1.07819	0.0548932	0.574319
ENSG00000164587	0.377143	0.0549076	0.574319
ENSG00000132463	-0.117227	0.0549194	0.574319
ENSG00000170476	0.525637	0.0549386	0.574319
ENSG00000068383	-0.153162	0.0549479	0.574319
ENSG00000134825	0.239739	0.0549897	0.574319
ENSG00000269404	0.306752	0.0550444	0.574319
ENSG00000161981	0.294514	0.0550742	0.574319
ENSG00000088986	0.194393	0.0551466	0.574319
ENSG00000186448	-0.259197	0.0552243	0.574319
ENSG00000168612	0.123411	0.055232	0.574319
ENSG00000143434	0.279927	0.0552703	0.574319
ENSG00000175567	0.264736	0.0553089	0.574319
ENSG00000204463	0.236641	0.0553812	0.574319
ENSG00000175274	0.272997	0.0553909	0.574319
ENSG00000167671	0.433257	0.0555303	0.574319
ENSG00000120725	0.229434	0.0555804	0.574319
ENSG00000100353	0.144522	0.055641	0.574319
ENSG00000198848	0.555389	0.055681	0.574319
ENSG00000229119	0.342142	0.0557782	0.574319
ENSG00000188771	-1.04265	0.0558598	0.574319
ENSG00000180509	-0.30987	0.0559549	0.574319
ENSG00000183011	0.325155	0.0559683	0.574319
ENSG00000147454	0.308334	0.0559868	0.574319
ENSG00000174547	0.281598	0.0560383	0.574319
ENSG00000078747	-0.256511	0.0560736	0.574319
ENSG00000164073	-0.28921	0.0562431	0.574319
ENSG00000154582	0.165094	0.0562598	0.574319
ENSG00000114054	0.13804	0.0562859	0.574319
ENSG00000111678	0.399036	0.056379	0.574319
ENSG00000218426	0.3552	0.0564906	0.574319
ENSG00000164024	-0.202346	0.0565021	0.574319
ENSG00000226976	0.258077	0.0565359	0.574319
ENSG00000177951	0.152614	0.0565709	0.574319
ENSG00000119431	0.285737	0.0565828	0.574319
ENSG00000110925	-0.155548	0.0566478	0.574319
ENSG00000158796	0.131941	0.0566849	0.574319
ENSG00000090924	0.157606	0.056767	0.574319
ENSG00000147576	-0.269546	0.0567858	0.574319
ENSG00000102908	-0.448171	0.0567873	0.574319
ENSG00000102103	0.276138	0.0568381	0.574319
ENSG00000107745	0.160353	0.056843	0.574319
ENSG00000174886	0.254007	0.0569457	0.574319
ENSG00000121481	-0.295708	0.056994	0.574319
ENSG00000198712	0.274786	0.0570461	0.574319
ENSG00000121578	-0.271682	0.0570478	0.574319
ENSG00000228474	0.29554	0.0570962	0.574319
ENSG00000156162	-0.496401	0.0571049	0.574319
ENSG00000130764	-0.093546	0.0572668	0.574319
ENSG00000034510	0.286286	0.0574209	0.574319
ENSG00000143363	-0.155602	0.057428	0.574319
ENSG00000136144	-0.370008	0.057653	0.574319
ENSG00000115042	0.169473	0.0576692	0.574319
ENSG00000155463	0.160138	0.0576698	0.574319
ENSG00000181036	-0.451334	0.0577288	0.574319
ENSG00000198520	0.340354	0.0577343	0.574319
ENSG00000170486	0.792022	0.0577688	0.574319
ENSG00000198755	0.26448	0.0578131	0.574319
ENSG00000139433	-0.0996464	0.0578652	0.574319
ENSG00000166441	0.35421	0.0581086	0.574319
ENSG00000204264	0.188136	0.0581439	0.574319
ENSG00000047056	-0.186966	0.058157	0.574319
ENSG00000133687	0.829631	0.0582074	0.574319
ENSG00000164023	-0.377476	0.0582578	0.574319
ENSG00000110074	0.200509	0.0583231	0.574319
ENSG00000120137	-0.381622	0.0583977	0.574319
ENSG00000169189	0.275442	0.0584648	0.574319
ENSG00000186204	0.417303	0.0585014	0.574319
ENSG00000261556	-0.17849	0.0586733	0.574319
ENSG00000219200	0.253766	0.0587198	0.574319
ENSG00000273015	-0.287585	0.0587296	0.574319
ENSG00000089248	0.17274	0.0588055	0.574319
ENSG00000197694	0.193036	0.0588467	0.574319
ENSG00000119599	-0.213713	0.058877	0.574319
ENSG00000181467	-0.153427	0.0588787	0.574319
ENSG00000273437	0.389903	0.0589186	0.574319
ENSG00000279382	-0.235361	0.0589194	0.574319
ENSG00000174791	0.328666	0.0589525	0.574319
ENSG00000167920	0.276268	0.059051	0.574319
ENSG00000170448	-0.671569	0.0590557	0.574319
ENSG00000266282	0.353437	0.0591723	0.574319
ENSG00000282939	0.387223	0.0591876	0.574319
ENSG00000135916	0.242878	0.0592257	0.574319
ENSG00000025770	0.203399	0.0592785	0.574319
ENSG00000077238	0.246924	0.0593375	0.574319
ENSG00000143947	0.355936	0.0593471	0.574319
ENSG00000166171	0.317412	0.0594639	0.574319
ENSG00000125482	-0.190187	0.0594698	0.574319
ENSG00000025772	0.149272	0.0595282	0.574319
ENSG00000173141	0.234195	0.0595497	0.574319
ENSG00000163798	-0.150073	0.0595714	0.574319
ENSG00000175894	0.554924	0.0596982	0.574319
ENSG00000160055	0.19575	0.0597172	0.574319
ENSG00000144199	0.232284	0.0597606	0.574319
ENSG00000156504	-0.333734	0.0598404	0.574319
ENSG00000224415	0.32709	0.0598539	0.574319
ENSG00000012223	0.798736	0.0598712	0.574319
ENSG00000160783	0.247657	0.0598982	0.574319
ENSG00000030110	0.247477	0.0599084	0.574319
ENSG00000070882	-0.246355	0.0599176	0.574319
ENSG00000276557	0.371313	0.0599405	0.574319
ENSG00000142541	0.287702	0.0599549	0.574319
ENSG00000123154	0.215169	0.060013	0.574319
ENSG00000157483	0.254601	0.060032	0.574319
ENSG00000234616	-0.095063	0.060047	0.574319
ENSG00000198563	-0.126014	0.0600659	0.574319
ENSG00000196428	-0.378263	0.0600759	0.574319
ENSG00000113838	-0.209807	0.0600795	0.574319
ENSG00000160185	0.251351	0.060126	0.574319
ENSG00000111679	0.202635	0.0602116	0.574319
ENSG00000237214	0.41851	0.0602658	0.574319
ENSG00000179526	0.406761	0.0602746	0.574319
ENSG00000105193	0.297006	0.0603051	0.574319
ENSG00000198408	-0.278851	0.0603247	0.574319
ENSG00000172824	0.216109	0.060352	0.574319
ENSG00000160226	0.271168	0.0603773	0.574319
ENSG00000240950	0.294016	0.0603809	0.574319
ENSG00000261490	-0.277032	0.0604047	0.574319
ENSG00000145439	-0.257309	0.0604058	0.574319
ENSG00000164975	-0.172733	0.0604565	0.574319
ENSG00000163872	-0.159172	0.0604601	0.574319
ENSG00000198242	0.214369	0.0606649	0.574319
ENSG00000265808	-0.186019	0.0606844	0.574319
ENSG00000126353	0.324084	0.0606982	0.574319
ENSG00000109436	-0.310794	0.0607253	0.574319
ENSG00000188011	-0.557253	0.0607449	0.574319
ENSG00000155265	0.259791	0.0607709	0.574319
ENSG00000135127	-0.161466	0.0607991	0.574319
ENSG00000146556	0.268341	0.0608499	0.574319
ENSG00000213553	0.278083	0.0608541	0.574319
ENSG00000131051	-0.233547	0.0610229	0.574319
ENSG00000168066	0.124107	0.0611269	0.574319
ENSG00000129562	0.221999	0.0612545	0.574319
ENSG00000172469	-0.560137	0.0612584	0.574319
ENSG00000196743	0.340965	0.0612737	0.574319
ENSG00000107560	-0.505449	0.0612946	0.574319
ENSG00000172965	0.217428	0.0613949	0.574319
ENSG00000231793	0.506168	0.061411	0.574319
ENSG00000157538	-0.131547	0.0614713	0.574319
ENSG00000236801	0.420266	0.0615207	0.574319
ENSG00000185324	0.24834	0.0615357	0.574319
ENSG00000100425	-0.258897	0.0615469	0.574319
ENSG00000073050	0.197766	0.0615478	0.574319
ENSG00000134248	0.132669	0.0615545	0.574319
ENSG00000154102	0.296678	0.0615738	0.574319
ENSG00000182179	0.17756	0.0616207	0.574319
ENSG00000122025	-0.486701	0.0616445	0.574319
ENSG00000108107	0.314994	0.0616503	0.574319
ENSG00000120519	-0.286205	0.0617282	0.574319
ENSG00000169410	-0.169425	0.0617795	0.574319
ENSG00000226328	-0.234337	0.0618449	0.574319
ENSG00000265491	-0.0955181	0.0618562	0.574319
ENSG00000211947	0.599517	0.0618654	0.574319
ENSG00000135776	-0.44379	0.0618858	0.574319
ENSG00000170522	-0.377811	0.0619264	0.574319
ENSG00000167515	0.225884	0.0619758	0.574319
ENSG00000115661	0.173348	0.0619774	0.574319
ENSG00000171444	-0.316193	0.0619775	0.574319
ENSG00000138085	0.219973	0.0619992	0.574319
ENSG00000214212	0.208553	0.0620489	0.574319
ENSG00000131591	0.250597	0.0620896	0.574319
ENSG00000215021	0.189018	0.0621598	0.574319
ENSG00000114302	-0.14558	0.0624543	0.574319
ENSG00000196683	0.494371	0.0624807	0.574319
ENSG00000197555	0.185779	0.0625106	0.574319
ENSG00000170860	0.337436	0.062542	0.574319
ENSG00000092841	0.338683	0.0625715	0.574319
ENSG00000140265	-0.292337	0.0625775	0.574319
ENSG00000189068	0.424166	0.0626345	0.574319
ENSG00000148019	-0.298128	0.0626691	0.574319
ENSG00000149932	0.23463	0.0627367	0.574319
ENSG00000124225	0.272111	0.0627383	0.574319
ENSG00000138286	-0.179124	0.0627779	0.574319
ENSG00000171453	0.192887	0.0628509	0.574319
ENSG00000100296	0.185093	0.0628659	0.574319
ENSG00000080189	0.185973	0.0628684	0.574319
ENSG00000244398	0.52932	0.062877	0.574319
ENSG00000180398	-0.266241	0.0628884	0.574319
ENSG00000163399	0.114761	0.0628926	0.574319
ENSG00000162366	0.565009	0.0629852	0.574319
ENSG00000211747	0.256671	0.0630328	0.574319
ENSG00000170222	0.297289	0.0630556	0.574319
ENSG00000169241	0.153309	0.0630997	0.574319
ENSG00000157240	-0.340104	0.0631002	0.574319
ENSG00000166831	0.835487	0.0631075	0.574319
ENSG00000102606	-0.110109	0.0631891	0.574319
ENSG00000132680	-0.218033	0.0631971	0.574319
ENSG00000167393	0.175747	0.0632648	0.574319
ENSG00000244437	0.56848	0.0633044	0.574319
ENSG00000276550	-0.336108	0.0633133	0.574319
ENSG00000197114	0.185683	0.0634771	0.574319
ENSG00000163382	0.241202	0.0634802	0.574319
ENSG00000166133	0.170357	0.0634846	0.574319
ENSG00000106105	0.117892	0.0635157	0.574319
ENSG00000260121	-0.294741	0.0635322	0.574319
ENSG00000163159	0.167141	0.0636069	0.574319
ENSG00000211750	-0.51585	0.0636701	0.574319
ENSG00000118242	-0.277504	0.0636755	0.574319
ENSG00000242299	0.43833	0.063762	0.574319
ENSG00000134243	0.199925	0.0637754	0.574319
ENSG00000066933	-0.156535	0.063793	0.574319
ENSG00000145741	0.176833	0.0638124	0.574319
ENSG00000176087	0.147763	0.0638161	0.574319
ENSG00000169902	-0.449733	0.0638166	0.574319
ENSG00000148158	-0.233602	0.0638602	0.574319
ENSG00000180879	0.282707	0.0639527	0.574319
ENSG00000135164	-0.372455	0.0639978	0.574319
ENSG00000101361	0.180409	0.0640617	0.574319
ENSG00000158006	-0.144628	0.0641562	0.574319
ENSG00000074621	-0.211996	0.0641897	0.574319
ENSG00000213865	-0.147774	0.0642503	0.574319
ENSG00000156253	0.221562	0.0642628	0.574319
ENSG00000197779	-0.277243	0.0643392	0.574319
ENSG00000237550	0.711837	0.0643755	0.574319
ENSG00000177105	0.270726	0.0644206	0.574319
ENSG00000125450	0.098206	0.0644348	0.574319
ENSG00000226084	0.595319	0.0644385	0.574319
ENSG00000023734	-0.139241	0.0645082	0.574319
ENSG00000120705	-0.151166	0.0645131	0.574319
ENSG00000281383	0.628129	0.0645159	0.574319
ENSG00000100181	0.422636	0.0645659	0.574319
ENSG00000135929	-0.345873	0.0646771	0.574319
ENSG00000226067	0.204387	0.0646838	0.574319
ENSG00000183718	-0.306174	0.0646907	0.574319
ENSG00000164877	0.280206	0.0647537	0.574319
ENSG00000178449	0.301927	0.0649473	0.574319
ENSG00000236449	-0.216116	0.0649522	0.574319
ENSG00000236552	0.31793	0.0650076	0.574319
ENSG00000231043	0.134389	0.0650238	0.574319
ENSG00000236762	0.326125	0.0650426	0.574319
ENSG00000052749	0.262306	0.0650676	0.574319
ENSG00000174917	0.313492	0.0650969	0.574319
ENSG00000115325	0.173787	0.0652242	0.574319
ENSG00000163346	0.188498	0.0652291	0.574319
ENSG00000197958	0.294588	0.065276	0.574319
ENSG00000100151	0.192831	0.0653172	0.574319
ENSG00000135924	0.264009	0.0653612	0.574319
ENSG00000196981	-0.290107	0.0653816	0.574319
ENSG00000100387	0.292972	0.0654887	0.574319
ENSG00000138867	0.162646	0.0655042	0.574319
ENSG00000125630	-0.172008	0.0655516	0.574319
ENSG00000131351	0.161919	0.0656401	0.574319
ENSG00000137815	-0.11175	0.0656541	0.574319
ENSG00000138685	-0.795701	0.065707	0.574319
ENSG00000272455	0.185532	0.06572	0.574319
ENSG00000126456	0.221286	0.0658003	0.574319
ENSG00000011243	0.189001	0.0658591	0.574319
ENSG00000138629	0.269882	0.0659044	0.574319
ENSG00000280279	0.440888	0.0659269	0.574319
ENSG00000169045	-0.206323	0.0659708	0.574319
ENSG00000186532	-0.159863	0.0659803	0.574319
ENSG00000013441	-0.470036	0.0660096	0.574319
ENSG00000106366	-0.462533	0.0660279	0.574319
ENSG00000119714	-0.233396	0.0660958	0.574319
ENSG00000197976	-0.110175	0.066168	0.574319
ENSG00000170242	-0.282153	0.0664958	0.574319
ENSG00000139517	-0.307306	0.0665549	0.574319
ENSG00000272908	-0.394964	0.0666148	0.574319
ENSG00000182885	0.291919	0.0666287	0.574319
ENSG00000177868	0.2372	0.0667164	0.574319
ENSG00000182552	-0.250595	0.0667666	0.574319
ENSG00000042980	0.234203	0.0668364	0.574319
ENSG00000089289	0.161939	0.0668594	0.574319
ENSG00000087191	0.209836	0.0668644	0.574319
ENSG00000105486	0.145145	0.0668817	0.574319
ENSG00000064933	-0.303571	0.0668884	0.574319
ENSG00000112078	-0.192982	0.0669069	0.574319
ENSG00000242071	0.211276	0.0669962	0.574319
ENSG00000087338	-0.376864	0.0670182	0.574319
ENSG00000171984	0.200712	0.0670204	0.574319
ENSG00000114988	0.126388	0.0670503	0.574319
ENSG00000142546	0.316273	0.0671782	0.574319
ENSG00000185963	-0.23908	0.0671984	0.574319
ENSG00000147526	-0.1884	0.0672601	0.574319
ENSG00000064490	0.256453	0.0673181	0.574319
ENSG00000077312	0.246932	0.0673591	0.574319
ENSG00000171291	-0.360841	0.0673821	0.574319
ENSG00000068354	0.184353	0.0674582	0.574319
ENSG00000122783	0.1969	0.0675073	0.574319
ENSG00000075884	0.163947	0.0675175	0.574319
ENSG00000105372	0.288593	0.0676583	0.574319
ENSG00000162517	0.157018	0.0676984	0.574319
ENSG00000160908	0.125572	0.0677514	0.574319
ENSG00000262370	-0.269336	0.0677754	0.574319
ENSG00000066739	-0.262626	0.06783	0.574319
ENSG00000215252	-0.469748	0.0678617	0.574319
ENSG00000224631	0.35046	0.0678752	0.574319
ENSG00000248527	0.256086	0.0679351	0.574319
ENSG00000075142	0.114663	0.0679815	0.574319
ENSG00000177125	-0.317144	0.068056	0.574319
ENSG00000160447	0.317762	0.0681187	0.574319
ENSG00000185697	-0.441697	0.0682188	0.574319
ENSG00000213965	-0.218865	0.0682518	0.574319
ENSG00000063127	0.153442	0.0682615	0.574319
ENSG00000204257	0.257537	0.0682998	0.574319
ENSG00000030419	-0.392682	0.0683501	0.574319
ENSG00000116786	0.149531	0.0683644	0.574319
ENSG00000165775	0.356555	0.0684219	0.574319
ENSG00000100376	0.619961	0.0684789	0.574319
ENSG00000186104	-0.239822	0.0685278	0.574319
ENSG00000129636	-0.21515	0.0685592	0.574319
ENSG00000180628	0.372559	0.068603	0.574319
ENSG00000156671	-0.390001	0.0686433	0.574319
ENSG00000131791	-0.352722	0.0686907	0.574319
ENSG00000216490	0.239577	0.0688244	0.574319
ENSG00000100823	0.181621	0.0688554	0.574319
ENSG00000174574	-0.237462	0.0688738	0.574319
ENSG00000106628	0.228187	0.0689483	0.574319
ENSG00000100906	-0.211888	0.0689592	0.574319
ENSG00000168385	-0.222199	0.0690223	0.574319
ENSG00000088256	0.267366	0.0690661	0.574319
ENSG00000204130	-0.301101	0.0691311	0.574319
ENSG00000021300	0.258746	0.0691455	0.574319
ENSG00000275063	0.939683	0.0691554	0.574319
ENSG00000144597	-0.259737	0.0691565	0.574319
ENSG00000181666	0.164164	0.0691585	0.574319
ENSG00000105967	-0.562991	0.0691685	0.574319
ENSG00000163660	-0.282396	0.0691927	0.574319
ENSG00000242574	0.156359	0.0691956	0.574319
ENSG00000151065	0.160964	0.0692598	0.574319
ENSG00000186312	0.207022	0.0693259	0.574319
ENSG00000118707	0.102589	0.0694028	0.574319
ENSG00000167747	0.269785	0.0694539	0.574319
ENSG00000177410	0.182531	0.0694778	0.574319
ENSG00000167862	0.254535	0.0695041	0.574319
ENSG00000129646	0.194846	0.0695433	0.574319
ENSG00000163564	-0.186842	0.069675	0.574319
ENSG00000240065	0.254483	0.0697523	0.574319
ENSG00000184076	0.241315	0.0698126	0.574319
ENSG00000205220	0.223359	0.0698862	0.574319
ENSG00000099330	0.225316	0.0698895	0.574319
ENSG00000171208	-0.231804	0.0699039	0.574319
ENSG00000106245	0.14255	0.0700995	0.574319
ENSG00000110344	-0.355241	0.0701189	0.574319
ENSG00000117305	0.14506	0.0701276	0.574319
ENSG00000174365	0.229456	0.0701554	0.574319
ENSG00000165525	-0.30538	0.0702316	0.574319
ENSG00000104884	0.204586	0.0703943	0.574319
ENSG00000131495	0.21704	0.0703989	0.574319
ENSG00000071889	0.230461	0.0704163	0.574319
ENSG00000116922	-0.229792	0.0704663	0.574319
ENSG00000181817	0.220026	0.0704892	0.574319
ENSG00000214026	0.425249	0.0704958	0.574319
ENSG00000103966	-0.127499	0.0705209	0.574319
ENSG00000109689	-0.14681	0.070589	0.574319
ENSG00000123836	-0.420511	0.0706599	0.574319
ENSG00000185614	0.357703	0.070671	0.574319
ENSG00000278030	0.349512	0.0708351	0.574319
ENSG00000204228	0.275331	0.0708519	0.574319
ENSG00000223865	0.230475	0.0708715	0.574319
ENSG00000153898	-0.335471	0.0708959	0.574319
ENSG00000065518	0.18731	0.0709188	0.574319
ENSG00000163703	0.17902	0.0709293	0.574319
ENSG00000244625	0.220128	0.0709451	0.574319
ENSG00000139631	-0.196245	0.0709475	0.574319
ENSG00000179151	0.152198	0.0710139	0.574319
ENSG00000234506	0.39012	0.0710144	0.574319
ENSG00000128607	-0.141574	0.0710565	0.574319
ENSG00000115902	0.194152	0.0710619	0.574319
ENSG00000147123	0.290347	0.0711521	0.574319
ENSG00000153162	-0.313176	0.0711896	0.574319
ENSG00000184436	0.23526	0.0711911	0.574319
ENSG00000162244	0.283143	0.0712047	0.574319
ENSG00000167291	0.272928	0.0712103	0.574319
ENSG00000100346	0.273087	0.0712335	0.574319
ENSG00000180739	-0.349325	0.0712619	0.574319
ENSG00000065427	0.146516	0.0713488	0.574319
ENSG00000136243	-0.160035	0.0714659	0.574319
ENSG00000272655	0.230596	0.0715751	0.574319
ENSG00000125691	0.547142	0.0717087	0.574319
ENSG00000090905	-0.195269	0.0718197	0.574319
ENSG00000155287	0.165497	0.0719033	0.574319
ENSG00000107175	0.18582	0.0720102	0.574319
ENSG00000241837	0.29547	0.0721419	0.574319
ENSG00000230551	-0.359998	0.0721844	0.574319
ENSG00000092330	0.0925398	0.0721952	0.574319
ENSG00000111364	-0.136245	0.0722353	0.574319
ENSG00000140992	-0.327706	0.0722411	0.574319
ENSG00000237702	0.284163	0.0722424	0.574319
ENSG00000225783	-0.310602	0.0722471	0.574319
ENSG00000180011	-0.168331	0.0723584	0.574319
ENSG00000226608	0.299632	0.0724029	0.574319
ENSG00000160218	-0.280038	0.0724053	0.574319
ENSG00000132963	0.177317	0.0724145	0.574319
ENSG00000164167	0.163691	0.0724956	0.574319
ENSG00000161021	-0.164476	0.0725011	0.574319
ENSG00000156471	0.0850196	0.0725535	0.574319
ENSG00000145730	-0.373031	0.0726586	0.574319
ENSG00000204178	0.0949788	0.0726981	0.574319
ENSG00000229833	0.333238	0.0727192	0.574319
ENSG00000172809	0.259759	0.0727565	0.574319
ENSG00000120915	0.255223	0.0727947	0.574319
ENSG00000132589	0.240352	0.0728007	0.574319
ENSG00000148481	-0.32589	0.0728234	0.574319
ENSG00000007968	0.344013	0.0728362	0.574319
ENSG00000037749	-0.41415	0.0728448	0.574319
ENSG00000169994	0.446876	0.0729017	0.574319
ENSG00000106615	-0.155287	0.0729072	0.574319
ENSG00000232888	0.292369	0.0729446	0.574319
ENSG00000174013	-0.338007	0.0729858	0.574319
ENSG00000112592	-0.0961765	0.0730336	0.574319
ENSG00000106367	0.197752	0.0730383	0.574319
ENSG00000117036	-0.227993	0.073046	0.574319
ENSG00000178177	-0.407419	0.0730467	0.574319
ENSG00000211795	0.204583	0.073057	0.574319
ENSG00000267796	0.275421	0.0730771	0.574319
ENSG00000160058	-0.088922	0.0730903	0.574319
ENSG00000185201	0.305548	0.0730918	0.574319
ENSG00000132109	0.194828	0.0731235	0.574319
ENSG00000106266	0.214655	0.0731308	0.574319
ENSG00000117174	-0.200256	0.0731354	0.574319
ENSG00000185627	0.18397	0.0731858	0.574319
ENSG00000225476	0.677397	0.0731898	0.574319
ENSG00000164494	-0.164633	0.0732739	0.574319
ENSG00000174744	0.242628	0.0732751	0.574319
ENSG00000198315	-0.152852	0.0732755	0.574319
ENSG00000079332	-0.155554	0.0734888	0.574319
ENSG00000121057	-0.169655	0.0734916	0.574319
ENSG00000185101	0.273427	0.0735045	0.574319
ENSG00000239305	-0.270072	0.0736637	0.574319
ENSG00000174516	0.217906	0.0736973	0.574319
ENSG00000058262	0.127486	0.0737285	0.574319
ENSG00000104979	0.296143	0.0737329	0.574319
ENSG00000142235	0.242906	0.073767	0.574319
ENSG00000155363	0.250225	0.0738235	0.574319
ENSG00000161016	0.285895	0.0738356	0.574319
ENSG00000197872	-0.160625	0.0738586	0.574319
ENSG00000175155	-0.291247	0.0738855	0.574319
ENSG00000167770	0.216624	0.073922	0.574319
ENSG00000176142	-0.195945	0.0740303	0.574319
ENSG00000188846	0.275609	0.0740595	0.574319
ENSG00000161405	-0.144234	0.0740625	0.574319
ENSG00000223496	-0.141242	0.0740996	0.574319
ENSG00000158773	0.167515	0.074148	0.574319
ENSG00000197448	0.207284	0.0742028	0.574319
ENSG00000204351	0.14155	0.0742671	0.574319
ENSG00000176903	-0.188268	0.0743166	0.574319
ENSG00000089157	0.271864	0.0743449	0.574319
ENSG00000206561	-0.305131	0.0743758	0.574319
ENSG00000135966	-0.117822	0.074384	0.574319
ENSG00000099899	0.219339	0.0744662	0.574319
ENSG00000163479	0.245384	0.0744892	0.574319
ENSG00000167699	-0.111234	0.0745775	0.574319
ENSG00000100129	0.0952312	0.074582	0.574319
ENSG00000196511	-0.220527	0.0746341	0.574319
ENSG00000180901	0.106023	0.0746826	0.574319
ENSG00000130303	0.300302	0.0746875	0.574319
ENSG00000153391	0.167708	0.0748568	0.574319
ENSG00000157168	0.580329	0.0748841	0.574319
ENSG00000074582	0.195518	0.0748982	0.574319
ENSG00000152082	0.347485	0.0749972	0.574319
ENSG00000100523	-0.319732	0.0750158	0.574319
ENSG00000153914	-0.398963	0.0750574	0.574319
ENSG00000175806	0.199312	0.0750624	0.574319
ENSG00000132465	0.837125	0.0751123	0.574319
ENSG00000173465	0.226174	0.0751163	0.574319
ENSG00000083454	0.312551	0.0751514	0.574319
ENSG00000146433	-0.365069	0.0751969	0.574319
ENSG00000224177	0.579943	0.0752146	0.574319
ENSG00000185278	-0.284417	0.0752317	0.574319
ENSG00000099203	0.187586	0.0752572	0.574319
ENSG00000174640	1.11466	0.0752667	0.574319
ENSG00000177463	-0.353585	0.0752838	0.574319
ENSG00000069493	-0.193679	0.0752843	0.574319
ENSG00000170855	0.262476	0.0752847	0.574319
ENSG00000119523	-0.123703	0.075317	0.574319
ENSG00000005206	0.229131	0.0753794	0.574319
ENSG00000152766	0.568136	0.0754318	0.574319
ENSG00000271821	-0.242626	0.0754682	0.574319
ENSG00000177337	0.269618	0.0755276	0.574319
ENSG00000160214	0.192875	0.0756012	0.574319
ENSG00000147471	-0.11615	0.0756618	0.574319
ENSG00000124422	-0.177024	0.0756711	0.574319
ENSG00000169689	0.241777	0.0756807	0.574319
ENSG00000177595	0.256852	0.0757762	0.574319
ENSG00000230207	0.250713	0.0758105	0.574319
ENSG00000090470	-0.159773	0.0758174	0.574319
ENSG00000172819	0.147579	0.0758198	0.574319
ENSG00000250334	-0.340021	0.0758325	0.574319
ENSG00000240230	0.111524	0.0758441	0.574319
ENSG00000022277	0.133314	0.0758726	0.574319
ENSG00000105879	-0.236924	0.0760415	0.574319
ENSG00000070808	-0.903302	0.0760607	0.574319
ENSG00000178607	-0.230154	0.0760912	0.574319
ENSG00000113648	-0.103708	0.0761268	0.574319
ENSG00000162231	-0.0886728	0.076259	0.574319
ENSG00000260711	-0.278896	0.07628	0.574319
ENSG00000265531	0.59918	0.0763202	0.574319
ENSG00000129003	-0.292629	0.0763244	0.574319
ENSG00000151612	-0.265416	0.0764006	0.574319
ENSG00000269958	-0.111756	0.076421	0.574319
ENSG00000154429	-0.422814	0.0764217	0.574319
ENSG00000238000	0.206639	0.0764901	0.574319
ENSG00000067829	0.226299	0.0765354	0.574319
ENSG00000203880	-0.44044	0.0765386	0.574319
ENSG00000184983	0.269402	0.0765633	0.574319
ENSG00000173581	0.313243	0.0766077	0.574319
ENSG00000148303	0.223356	0.076659	0.574319
ENSG00000244682	-0.350795	0.0767107	0.574319
ENSG00000165322	-0.439477	0.0768173	0.574319
ENSG00000179743	-0.131348	0.0768376	0.574319
ENSG00000108395	-0.258545	0.0768693	0.574319
ENSG00000126088	0.197995	0.0768954	0.574319
ENSG00000213619	0.244559	0.0769117	0.574319
ENSG00000140464	0.302437	0.076938	0.574319
ENSG00000104897	0.23497	0.0769416	0.574319
ENSG00000140307	0.15846	0.0769428	0.574319
ENSG00000136732	0.424342	0.0769429	0.574319
ENSG00000282508	0.394897	0.0769987	0.574319
ENSG00000105778	-0.252939	0.0770906	0.574319
ENSG00000173200	-0.270908	0.0771552	0.574319
ENSG00000143507	-0.19595	0.077169	0.574319
ENSG00000187650	-0.15562	0.0771901	0.574319
ENSG00000163947	-0.301507	0.0772032	0.574319
ENSG00000178038	0.264134	0.0772519	0.574319
ENSG00000001167	-0.277003	0.0773433	0.574319
ENSG00000197744	-0.10786	0.0773796	0.574319
ENSG00000112200	-0.308052	0.0774008	0.574319
ENSG00000090316	-0.124823	0.0774041	0.574319
ENSG00000070476	-0.14908	0.0774263	0.574319
ENSG00000196456	0.209039	0.0774334	0.574319
ENSG00000181104	-0.4337	0.0774434	0.574319
ENSG00000175573	0.204063	0.0774837	0.574319
ENSG00000119402	-0.169467	0.077485	0.574319
ENSG00000205155	0.234497	0.0775027	0.574319
ENSG00000132792	0.183728	0.0775538	0.574319
ENSG00000144034	0.169573	0.0776248	0.574319
ENSG00000224650	0.996574	0.077706	0.574319
ENSG00000163945	-0.222914	0.0777067	0.574319
ENSG00000204370	-0.167157	0.0777268	0.574319
ENSG00000049759	0.326644	0.0777357	0.574319
ENSG00000125944	-0.154265	0.07774	0.574319
ENSG00000146425	0.187359	0.0777559	0.574319
ENSG00000182518	0.238736	0.0778039	0.574319
ENSG00000198855	-0.15413	0.077872	0.574319
ENSG00000230897	0.440327	0.0779483	0.574319
ENSG00000211663	0.597083	0.0779985	0.574319
ENSG00000214253	0.318962	0.0780991	0.574319
ENSG00000125755	0.171728	0.078109	0.574319
ENSG00000124610	-0.477362	0.0781527	0.574319
ENSG00000188536	0.524421	0.0781673	0.574319
ENSG00000171219	0.205274	0.0781903	0.574319
ENSG00000159459	-0.297483	0.078222	0.574319
ENSG00000048028	-0.258241	0.0782535	0.574319
ENSG00000111775	0.244297	0.078281	0.574319
ENSG00000131143	0.245633	0.0783534	0.574319
ENSG00000131899	-0.126433	0.0784524	0.574319
ENSG00000175395	-0.342179	0.0786315	0.574319
ENSG00000204934	0.299528	0.0786969	0.574319
ENSG00000196505	-0.223421	0.078735	0.574319
ENSG00000139637	0.239898	0.0787647	0.574319
ENSG00000163191	0.253431	0.078784	0.574319
ENSG00000154723	0.254145	0.078801	0.574319
ENSG00000141522	0.180665	0.078864	0.574319
ENSG00000167380	-0.181848	0.078878	0.574319
ENSG00000161547	-0.206303	0.0788825	0.574319
ENSG00000064313	-0.328177	0.0789877	0.574319
ENSG00000186153	0.21648	0.0790127	0.574319
ENSG00000119707	-0.269263	0.0790202	0.574319
ENSG00000114942	0.323537	0.0790499	0.574319
ENSG00000259436	0.271024	0.0790589	0.574319
ENSG00000196235	0.168971	0.079116	0.574319
ENSG00000126457	0.16891	0.079138	0.574319
ENSG00000135124	0.184169	0.0791591	0.574319
ENSG00000143546	0.427096	0.0791852	0.574319
ENSG00000169925	-0.190735	0.0792256	0.574319
ENSG00000221968	0.238	0.0792915	0.574319
ENSG00000151092	-0.159632	0.0793028	0.574319
ENSG00000114631	0.312831	0.0793524	0.574319
ENSG00000157036	-0.143777	0.0793634	0.574319
ENSG00000143493	-0.13683	0.0793653	0.574319
ENSG00000108262	0.136945	0.0793989	0.574319
ENSG00000114503	-0.161622	0.0794026	0.574319
ENSG00000119013	0.316389	0.0794158	0.574319
ENSG00000175634	0.210698	0.0794363	0.574319
ENSG00000211792	0.385208	0.0794418	0.574319
ENSG00000213654	0.227476	0.0794468	0.574319
ENSG00000111785	-0.168467	0.0794594	0.574319
ENSG00000136878	0.124477	0.0794724	0.574319
ENSG00000227939	0.263019	0.0795023	0.574319
ENSG00000185920	-0.362259	0.0795129	0.574319
ENSG00000143106	0.14371	0.0795196	0.574319
ENSG00000113384	-0.273097	0.0795229	0.574319
ENSG00000138772	0.34488	0.0795631	0.574319
ENSG00000198952	0.202597	0.0795911	0.574319
ENSG00000100347	0.189526	0.079662	0.574319
ENSG00000064999	-0.178147	0.0797355	0.574319
ENSG00000165516	-0.1691	0.0798025	0.574319
ENSG00000158019	0.217743	0.0798087	0.574319
ENSG00000122515	0.186243	0.0799621	0.574319
ENSG00000211949	0.674896	0.0799872	0.574319
ENSG00000187522	-0.247914	0.0800033	0.574319
ENSG00000161791	0.111179	0.0801079	0.574319
ENSG00000160336	-0.352374	0.0801878	0.574319
ENSG00000185262	0.205774	0.0801957	0.574319
ENSG00000119655	0.166086	0.0802018	0.574319
ENSG00000115234	0.162716	0.0802287	0.574319
ENSG00000185220	-0.249501	0.0802468	0.574319
ENSG00000239521	-0.160796	0.0802849	0.574319
ENSG00000011007	-0.113718	0.0802946	0.574319
ENSG00000173456	0.147898	0.0803173	0.574319
ENSG00000132388	-0.149025	0.0803879	0.574319
ENSG00000102024	-0.655353	0.0803904	0.574319
ENSG00000028203	-0.289077	0.0804779	0.574319
ENSG00000241889	0.193217	0.0805144	0.574319
ENSG00000108469	0.192159	0.0805722	0.574319
ENSG00000160993	0.164158	0.0805727	0.574319
ENSG00000134049	-0.270676	0.0806001	0.574319
ENSG00000172671	-0.211482	0.080863	0.574319
ENSG00000196576	0.207249	0.0809133	0.574319
ENSG00000173163	0.203787	0.0809229	0.574319
ENSG00000144306	-0.266948	0.0809234	0.574319
ENSG00000159840	0.281163	0.0809892	0.574319
ENSG00000090432	0.13857	0.0810186	0.574319
ENSG00000180096	0.22907	0.0810631	0.574319
ENSG00000215845	0.239963	0.0810863	0.574319
ENSG00000174021	0.166166	0.081154	0.574319
ENSG00000165476	-0.334256	0.0811629	0.574319
ENSG00000269293	0.239125	0.0812604	0.574319
ENSG00000133067	-0.441471	0.0813742	0.574319
ENSG00000173992	0.2347	0.0813842	0.574319
ENSG00000153406	0.237498	0.0814835	0.574319
ENSG00000163156	0.234359	0.0815067	0.574319
ENSG00000247556	-0.130903	0.0815156	0.574319
ENSG00000107959	0.132412	0.0815345	0.574319
ENSG00000183808	-0.325495	0.0815761	0.574319
ENSG00000064687	0.219007	0.0816035	0.574319
ENSG00000227057	0.186962	0.0816491	0.574319
ENSG00000125676	-0.130037	0.0816567	0.574319
ENSG00000176476	0.23795	0.0817533	0.574319
ENSG00000187778	0.149058	0.0818571	0.574319
ENSG00000089063	-0.133092	0.0818819	0.574319
ENSG00000107521	0.230523	0.0820736	0.574319
ENSG00000280543	0.593738	0.0820885	0.574319
ENSG00000274211	-0.14302	0.0821282	0.574319
ENSG00000174839	-0.260672	0.0821619	0.574319
ENSG00000058673	-0.32515	0.0821881	0.574319
ENSG00000186020	-0.166771	0.082219	0.574319
ENSG00000268041	0.383321	0.082227	0.574319
ENSG00000119392	-0.109931	0.082247	0.574319
ENSG00000163041	0.175379	0.0822763	0.574319
ENSG00000177406	0.188109	0.0822807	0.574319
ENSG00000149929	0.227164	0.0823004	0.574319
ENSG00000280202	-0.373757	0.0823973	0.574319
ENSG00000240864	0.58961	0.0825066	0.574319
ENSG00000107263	-0.138966	0.0826328	0.574319
ENSG00000154059	-0.27379	0.0826398	0.574319
ENSG00000172243	-0.257708	0.0826523	0.574319
ENSG00000108654	-0.251466	0.082674	0.574319
ENSG00000168255	0.322591	0.0827254	0.574319
ENSG00000011114	-0.217508	0.0828081	0.574319
ENSG00000158615	-0.303409	0.0828137	0.574319
ENSG00000165943	-0.118895	0.0828673	0.574319
ENSG00000152270	-0.351673	0.0829511	0.574319
ENSG00000087448	-0.255976	0.0829651	0.574319
ENSG00000134453	-0.106636	0.0831781	0.574319
ENSG00000147168	0.194889	0.0832885	0.574319
ENSG00000130811	0.245066	0.0834345	0.574319
ENSG00000108587	-0.136368	0.0834846	0.574319
ENSG00000148834	0.203883	0.0835977	0.574319
ENSG00000166398	-0.183297	0.0836078	0.574319
ENSG00000050748	-0.155614	0.0836089	0.574319
ENSG00000129993	0.209058	0.0836267	0.574319
ENSG00000015153	-0.206387	0.0836892	0.574319
ENSG00000116120	0.155327	0.0838058	0.574319
ENSG00000168672	-0.372561	0.0838992	0.574319
ENSG00000070061	-0.12994	0.0839105	0.574319
ENSG00000103091	-0.0838865	0.0839649	0.574319
ENSG00000140961	0.318255	0.0840765	0.574319
ENSG00000170310	0.239242	0.0840834	0.574319
ENSG00000086504	0.239044	0.0842096	0.574319
ENSG00000099956	0.164236	0.0842344	0.574319
ENSG00000125971	0.225928	0.0842447	0.574319
ENSG00000104643	-0.245995	0.0842773	0.574319
ENSG00000184584	0.178023	0.0844679	0.574319
ENSG00000131652	0.22274	0.0844708	0.574319
ENSG00000237753	-0.257872	0.0844788	0.574319
ENSG00000155034	-0.154505	0.0844935	0.574319
ENSG00000108309	0.53711	0.0845101	0.574319
ENSG00000100804	0.160801	0.0847545	0.574319
ENSG00000159556	-0.377251	0.0847605	0.574319
ENSG00000126759	0.239981	0.084789	0.574319
ENSG00000012983	-0.36863	0.0848533	0.574319
ENSG00000149179	0.178375	0.0849474	0.574319
ENSG00000120049	0.317785	0.0849738	0.574319
ENSG00000101413	-0.20465	0.0850606	0.574319
ENSG00000256053	0.194652	0.0850782	0.574319
ENSG00000116721	0.294757	0.0852028	0.574319
ENSG00000155659	-0.442713	0.0853696	0.574319
ENSG00000213885	0.22227	0.0853771	0.574319
ENSG00000003756	-0.141061	0.0854026	0.574319
ENSG00000125991	0.191766	0.0854256	0.574319
ENSG00000116991	-0.372716	0.0855078	0.574319
ENSG00000157014	0.115301	0.0855549	0.574319
ENSG00000148308	0.164374	0.0856461	0.574319
ENSG00000159873	-0.32865	0.0856689	0.574319
ENSG00000197483	0.217835	0.0857058	0.574319
ENSG00000143420	0.117804	0.0857177	0.574319
ENSG00000135845	0.154293	0.0857395	0.574319
ENSG00000148688	0.126283	0.085749	0.574319
ENSG00000121644	-0.278105	0.0857906	0.574319
ENSG00000127980	-0.260883	0.0858755	0.574319
ENSG00000121864	-0.23497	0.0859045	0.574319
ENSG00000265206	0.323185	0.0859401	0.574319
ENSG00000149311	-0.334661	0.0859517	0.574319
ENSG00000182199	0.166659	0.0860067	0.574319
ENSG00000117505	-0.187819	0.0860238	0.574319
ENSG00000197345	0.250573	0.0860547	0.574319
ENSG00000196151	-0.218459	0.0862371	0.574319
ENSG00000137054	0.181991	0.0863224	0.574319
ENSG00000204435	0.185916	0.0863572	0.574319
ENSG00000103051	0.145451	0.0863604	0.574319
ENSG00000162636	-0.307273	0.0864406	0.574319
ENSG00000165886	0.227395	0.0864545	0.574319
ENSG00000102409	0.187447	0.0864662	0.574319
ENSG00000053900	-0.241198	0.0864698	0.574319
ENSG00000001629	-0.393069	0.0864806	0.574319
ENSG00000120802	-0.243815	0.0864988	0.574319
ENSG00000138380	-0.432694	0.0865477	0.574319
ENSG00000101935	-0.170972	0.0865496	0.574319
ENSG00000118640	0.265084	0.0866129	0.574319
ENSG00000189369	-0.155094	0.0866567	0.574319
ENSG00000110172	-0.339957	0.0866964	0.574319
ENSG00000102245	0.177028	0.0867469	0.574319
ENSG00000126970	0.190195	0.0867478	0.574319
ENSG00000173264	0.199322	0.0867936	0.574319
ENSG00000196730	-0.338653	0.0868354	0.574319
ENSG00000247626	-0.263693	0.0869009	0.574319
ENSG00000120798	-0.201892	0.0869119	0.574319
ENSG00000143093	-0.11725	0.0869139	0.574319
ENSG00000132004	0.225175	0.0869889	0.574319
ENSG00000232956	0.152213	0.0870078	0.574319
ENSG00000111642	0.125206	0.0870174	0.574319
ENSG00000103363	0.314205	0.0870244	0.574319
ENSG00000152518	-0.34479	0.0871702	0.574319
ENSG00000189007	-0.266909	0.0873545	0.574319
ENSG00000260807	0.413024	0.0874132	0.574319
ENSG00000101255	0.173431	0.0874683	0.574319
ENSG00000162236	0.193372	0.0876079	0.574319
ENSG00000143294	0.133178	0.0876349	0.574319
ENSG00000004534	0.161912	0.0876819	0.574319
ENSG00000174606	-0.255088	0.0876872	0.574319
ENSG00000172009	0.189238	0.0877882	0.574319
ENSG00000106462	-0.175849	0.0878318	0.574319
ENSG00000188681	0.920566	0.0878752	0.574319
ENSG00000119231	-0.104218	0.087984	0.574319
ENSG00000148288	0.26561	0.0880631	0.574319
ENSG00000168795	-0.150437	0.0880951	0.574319
ENSG00000126062	0.178274	0.088212	0.574319
ENSG00000198860	-0.237444	0.0882468	0.574319
ENSG00000104872	0.198024	0.088417	0.574319
ENSG00000211793	0.225766	0.0884437	0.574319
ENSG00000204482	0.237528	0.0884644	0.574319
ENSG00000157212	-0.228614	0.0885001	0.574319
ENSG00000102057	0.25774	0.0885408	0.574319
ENSG00000281005	-0.110373	0.0885442	0.574319
ENSG00000182240	0.206829	0.088559	0.574319
ENSG00000101574	-0.257612	0.0886681	0.574319
ENSG00000159322	-0.129746	0.0887539	0.574319
ENSG00000262877	0.350929	0.088774	0.574319
ENSG00000189283	0.360586	0.0887997	0.574319
ENSG00000182117	0.255018	0.0888321	0.574319
ENSG00000169084	0.18037	0.0888777	0.574319
ENSG00000104907	0.228519	0.0888863	0.574319
ENSG00000175224	0.114245	0.08892	0.574319
ENSG00000132326	-0.1603	0.0889946	0.574319
ENSG00000127483	-0.187462	0.0890137	0.574319
ENSG00000151923	-0.104399	0.0890155	0.574319
ENSG00000104529	0.136829	0.0890224	0.574319
ENSG00000244045	0.127687	0.0890264	0.574319
ENSG00000137309	0.207468	0.0891278	0.574319
ENSG00000197355	-0.241758	0.0891305	0.574319
ENSG00000106524	-0.229291	0.0891535	0.574319
ENSG00000005379	-0.252151	0.089155	0.574319
ENSG00000158106	0.271402	0.0891822	0.574319
ENSG00000128159	0.138557	0.0892419	0.574319
ENSG00000231711	-0.211145	0.0892577	0.574319
ENSG00000125734	0.170543	0.0892748	0.574319
ENSG00000102780	-0.433142	0.0893348	0.574319
ENSG00000112242	-0.482171	0.0893544	0.574319
ENSG00000233762	0.283709	0.0893801	0.574319
ENSG00000278600	-0.107972	0.0894135	0.574319
ENSG00000185834	0.281	0.0894387	0.574319
ENSG00000161265	0.250504	0.0894428	0.574319
ENSG00000141580	-0.184885	0.0894446	0.574319
ENSG00000186318	-0.176429	0.0894581	0.574319
ENSG00000169914	-0.193399	0.0895291	0.574319
ENSG00000234975	0.192776	0.0895463	0.574319
ENSG00000160213	0.230088	0.089572	0.574319
ENSG00000105671	0.196135	0.0896279	0.574319
ENSG00000133030	-0.12863	0.0898105	0.574319
ENSG00000213513	0.284817	0.0898555	0.574319
ENSG00000143575	0.211682	0.0898869	0.574319
ENSG00000203485	0.274157	0.089927	0.574319
ENSG00000033627	0.169521	0.0899741	0.574319
ENSG00000116809	0.148712	0.0899956	0.574319
ENSG00000158373	0.352891	0.0899967	0.574319
ENSG00000163235	-0.295372	0.0900468	0.574319
ENSG00000174851	0.202627	0.0901014	0.574319
ENSG00000272821	0.357224	0.0902706	0.574319
ENSG00000139636	0.148512	0.090416	0.574319
ENSG00000182841	0.350888	0.0904161	0.574319
ENSG00000164096	0.122627	0.0904449	0.574319
ENSG00000105875	-0.101227	0.0904796	0.574319
ENSG00000197548	0.137917	0.0904973	0.574319
ENSG00000164219	-0.319921	0.0905129	0.574319
ENSG00000143870	-0.132963	0.0905275	0.574319
ENSG00000089351	0.170382	0.0905688	0.574319
ENSG00000119953	-0.244333	0.090658	0.574319
ENSG00000121680	0.227504	0.0907179	0.574319
ENSG00000138081	-0.347431	0.0908237	0.574319
ENSG00000163577	-0.308406	0.0909265	0.574319
ENSG00000213339	0.197939	0.0909312	0.574319
ENSG00000121807	-0.245706	0.0909669	0.574319
ENSG00000184060	0.172889	0.0910277	0.574319
ENSG00000071243	-0.249359	0.0910705	0.574319
ENSG00000246334	-0.142005	0.0911581	0.574319
ENSG00000142227	0.244972	0.0913377	0.574319
ENSG00000152409	-0.342501	0.0913459	0.574319
ENSG00000163959	0.203009	0.0914375	0.574319
ENSG00000127445	0.198161	0.0914873	0.574319
ENSG00000196757	-0.401105	0.0916625	0.574319
ENSG00000225259	0.123072	0.0916668	0.574319
ENSG00000102893	-0.182606	0.0916696	0.574319
ENSG00000188243	0.453796	0.0916842	0.574319
ENSG00000204498	0.205913	0.0917704	0.574319
ENSG00000213236	-0.338343	0.0917792	0.574319
ENSG00000161618	0.215358	0.0918236	0.574319
ENSG00000147364	0.121535	0.0918967	0.574319
ENSG00000160325	0.203892	0.091948	0.574319
ENSG00000149346	-0.254497	0.0919733	0.574319
ENSG00000162813	-0.148572	0.0919968	0.574319
ENSG00000211772	0.275176	0.0920215	0.574319
ENSG00000175309	0.131037	0.0920327	0.574319
ENSG00000248099	0.449034	0.0920354	0.574319
ENSG00000101161	0.157693	0.0921387	0.574319
ENSG00000111676	0.199402	0.0921665	0.574319
ENSG00000153046	-0.164622	0.0921744	0.574319
ENSG00000126883	0.170884	0.0922036	0.574319
ENSG00000141480	0.176895	0.0922585	0.574319
ENSG00000134324	-0.225282	0.0922885	0.574319
ENSG00000125970	0.185557	0.0923387	0.574319
ENSG00000226688	-0.33411	0.0923464	0.574319
ENSG00000213064	-0.180754	0.0925143	0.574319
ENSG00000261716	-0.289792	0.0925725	0.574319
ENSG00000135506	0.163814	0.0926332	0.574319
ENSG00000177119	-0.238189	0.0926673	0.574319
ENSG00000116001	-0.344805	0.0927081	0.574319
ENSG00000119638	-0.128684	0.0927678	0.574319
ENSG00000131844	-0.0879731	0.0927703	0.574319
ENSG00000130475	0.181715	0.092808	0.574319
ENSG00000113108	0.142903	0.0928294	0.574319
ENSG00000117862	0.14762	0.0928528	0.574319
ENSG00000122912	-0.167702	0.0928676	0.574319
ENSG00000212694	0.282022	0.0928919	0.574319
ENSG00000138413	-0.165253	0.0929196	0.574319
ENSG00000151576	-0.186673	0.0930856	0.574319
ENSG00000141741	0.22501	0.0931196	0.574319
ENSG00000055118	0.298519	0.0931434	0.574319
ENSG00000178982	0.198992	0.0931898	0.574319
ENSG00000179943	0.17986	0.093225	0.574319
ENSG00000161395	0.190991	0.0932774	0.574319
ENSG00000102543	-0.201276	0.0932795	0.574319
ENSG00000015532	0.122854	0.0933287	0.574319
ENSG00000167658	0.140684	0.0933353	0.574319
ENSG00000247903	-0.221472	0.0933555	0.574319
ENSG00000230979	0.339769	0.093361	0.574319
ENSG00000204568	0.124502	0.0934036	0.574319
ENSG00000238105	0.159036	0.0934514	0.574319
ENSG00000005100	-0.230779	0.0934586	0.574319
ENSG00000242372	0.201462	0.0935053	0.574319
ENSG00000170234	-0.279563	0.0935887	0.574319
ENSG00000204084	-0.155815	0.0936067	0.574319
ENSG00000198886	0.250043	0.0936103	0.574319
ENSG00000099910	0.147976	0.0936104	0.574319
ENSG00000234009	0.253375	0.0936377	0.574319
ENSG00000100258	0.174897	0.0936927	0.574319
ENSG00000184441	0.203293	0.0938348	0.574319
ENSG00000129116	-0.36263	0.0938759	0.574319
ENSG00000243279	0.220888	0.093908	0.574319
ENSG00000176994	-0.224688	0.0939091	0.574319
ENSG00000164088	0.153431	0.0939278	0.574319
ENSG00000135720	-0.35625	0.0940002	0.574319
ENSG00000153487	-0.147672	0.0940379	0.574319
ENSG00000174837	0.21248	0.0940643	0.574319
ENSG00000149761	0.16706	0.0940799	0.574319
ENSG00000108639	0.157305	0.0941196	0.574319
ENSG00000198815	-0.231312	0.0941229	0.574319
ENSG00000099797	0.242754	0.0941774	0.574319
ENSG00000164164	-0.311849	0.0942102	0.574319
ENSG00000167220	-0.201692	0.0942597	0.574319
ENSG00000241741	0.218906	0.0943503	0.574319
ENSG00000135624	0.13828	0.0946289	0.574319
ENSG00000100814	0.168516	0.0947786	0.574319
ENSG00000148346	0.653925	0.0948141	0.574319
ENSG00000172590	0.186346	0.094827	0.574319
ENSG00000113971	-0.245828	0.0948538	0.574319
ENSG00000133114	-0.247794	0.094935	0.574319
ENSG00000120159	-0.309907	0.0949852	0.574319
ENSG00000181588	-0.203671	0.0950131	0.574319
ENSG00000162928	-0.215941	0.0950399	0.574319
ENSG00000125844	0.187339	0.0950584	0.574319
ENSG00000161800	-0.173202	0.0951088	0.574319
ENSG00000154920	-0.397249	0.0951186	0.574319
ENSG00000065802	-0.0942429	0.0951295	0.574319
ENSG00000100941	-0.181663	0.0951441	0.574319
ENSG00000147234	-0.434838	0.0951534	0.574319
ENSG00000272669	0.265336	0.0951942	0.574319
ENSG00000145287	0.172472	0.0952687	0.574319
ENSG00000009413	-0.337545	0.0953532	0.574319
ENSG00000105518	0.244824	0.0953695	0.574319
ENSG00000240036	0.342974	0.0953781	0.574319
ENSG00000106153	0.23248	0.0953834	0.574319
ENSG00000166822	-0.134432	0.0955959	0.574319
ENSG00000042429	-0.137769	0.0956239	0.574319
ENSG00000141627	0.0873234	0.0956837	0.574319
ENSG00000111348	0.154585	0.0956965	0.574319
ENSG00000140367	-0.290073	0.0957071	0.574319
ENSG00000168899	0.283993	0.0957417	0.574319
ENSG00000188191	0.238327	0.095846	0.574319
ENSG00000108559	0.119792	0.0958845	0.574319
ENSG00000132676	0.0828296	0.0959135	0.574319
ENSG00000120800	-0.16874	0.0959712	0.574319
ENSG00000283063	0.491163	0.0960261	0.574319
ENSG00000111481	0.152567	0.0960687	0.574319
ENSG00000277496	0.237916	0.0960836	0.574319
ENSG00000143514	-0.28011	0.096084	0.574319
ENSG00000211965	0.507208	0.09613	0.574319
ENSG00000171872	-0.912291	0.0961471	0.574319
ENSG00000104738	-0.220884	0.0961821	0.574319
ENSG00000180776	-0.391224	0.0961963	0.574319
ENSG00000261461	0.180848	0.0962138	0.574319
ENSG00000179241	-0.272635	0.0962193	0.574319
ENSG00000157625	-0.338078	0.0962209	0.574319
ENSG00000146281	-0.462954	0.0962281	0.574319
ENSG00000119138	-0.315037	0.0962739	0.574319
ENSG00000257621	-0.283162	0.0962753	0.574319
ENSG00000131043	0.116411	0.0962807	0.574319
ENSG00000161960	-0.185157	0.0962835	0.574319
ENSG00000014138	0.144481	0.0962897	0.574319
ENSG00000239951	0.496534	0.0963578	0.574319
ENSG00000155903	-0.383578	0.0964867	0.574319
ENSG00000130813	0.206019	0.0964869	0.574319
ENSG00000103490	0.218754	0.0965096	0.574319
ENSG00000063177	0.26852	0.0965153	0.574319
ENSG00000165494	-0.212568	0.0965777	0.574319
ENSG00000130165	0.26108	0.0965782	0.574319
ENSG00000160392	0.183766	0.0966618	0.574319
ENSG00000233426	0.163463	0.0966758	0.574319
ENSG00000177600	0.259712	0.0966907	0.574319
ENSG00000106261	-0.164637	0.0967154	0.574319
ENSG00000198912	-0.092138	0.096761	0.574319
ENSG00000124459	-0.285058	0.0967696	0.574319
ENSG00000135390	0.184072	0.0968249	0.574319
ENSG00000251301	0.507227	0.096849	0.574319
ENSG00000023892	0.17617	0.0968872	0.574319
ENSG00000134900	-0.2587	0.0968896	0.574319
ENSG00000135940	0.241997	0.0969436	0.574319
ENSG00000118655	-0.136454	0.0969568	0.574319
ENSG00000127084	0.180009	0.0970066	0.574319
ENSG00000140740	0.106963	0.0970377	0.574319
ENSG00000046651	-0.123192	0.0971466	0.574319
ENSG00000178904	-0.287916	0.0972177	0.574319
ENSG00000137504	-0.421857	0.0972225	0.574319
ENSG00000163832	0.159257	0.0972256	0.574319
ENSG00000107938	-0.234964	0.0972581	0.574319
ENSG00000048740	-0.130114	0.0973135	0.574319
ENSG00000130755	0.212199	0.0973502	0.574319
ENSG00000213906	-0.238701	0.0974288	0.574319
ENSG00000089012	0.264829	0.0974587	0.574319
ENSG00000104267	-0.272502	0.0974861	0.574319
ENSG00000132024	0.184501	0.0974965	0.574319
ENSG00000102172	-0.159559	0.0975003	0.574319
ENSG00000083720	-0.240752	0.0975183	0.574319
ENSG00000099219	-0.278632	0.0975375	0.574319
ENSG00000054116	0.133325	0.0975616	0.574319
ENSG00000140943	-0.111102	0.0975834	0.574319
ENSG00000197989	0.126458	0.0976268	0.574319
ENSG00000160294	-0.146127	0.0976307	0.574319
ENSG00000088827	0.817733	0.0976362	0.574319
ENSG00000174446	0.13031	0.0976566	0.574319
ENSG00000156787	-0.173035	0.0976707	0.574319
ENSG00000231551	-0.18385	0.0977115	0.574319
ENSG00000112511	0.125904	0.0977183	0.574319
ENSG00000204843	0.153454	0.0978829	0.574319
ENSG00000198001	-0.126072	0.0979052	0.574319
ENSG00000117620	-0.333686	0.0979139	0.574319
ENSG00000164933	-0.222642	0.0980065	0.574319
ENSG00000213020	-0.141329	0.0980847	0.574319
ENSG00000173852	-0.327532	0.0981133	0.574319
ENSG00000104960	0.200216	0.0981851	0.574319
ENSG00000158201	-0.305194	0.0982075	0.574319
ENSG00000102030	0.259024	0.0982544	0.574319
ENSG00000182872	0.144314	0.0984442	0.574319
ENSG00000170634	0.134518	0.0984872	0.574319
ENSG00000107902	0.230618	0.0985556	0.574319
ENSG00000184988	0.159321	0.0985829	0.574319
ENSG00000100697	-0.276881	0.0985855	0.574319
ENSG00000108306	-0.133447	0.0986052	0.574319
ENSG00000100385	-0.248538	0.0986058	0.574319
ENSG00000151948	0.171039	0.0986643	0.574319
ENSG00000159733	-0.152582	0.0986903	0.574319
ENSG00000183258	0.178412	0.0988414	0.574319
ENSG00000198019	0.364683	0.0989018	0.574319
ENSG00000177106	0.278154	0.0989692	0.574319
ENSG00000136059	0.175313	0.0990306	0.574319
ENSG00000127884	0.159669	0.0990835	0.574319
ENSG00000183624	0.0959884	0.0990983	0.574319
ENSG00000164530	0.353432	0.0991466	0.574319
ENSG00000114544	0.112216	0.0993227	0.574319
ENSG00000225648	-0.339831	0.0993267	0.574319
ENSG00000185019	0.17259	0.099561	0.574319
ENSG00000106415	-0.405912	0.0995732	0.574319
ENSG00000100281	-0.243246	0.099589	0.574319
ENSG00000127452	-0.105395	0.0996002	0.574319
ENSG00000214413	-0.251572	0.0996261	0.574319
ENSG00000100865	0.132621	0.0996913	0.574319
ENSG00000162496	0.261078	0.0997582	0.574319
ENSG00000117009	0.261622	0.0998595	0.574319
ENSG00000010244	-0.115779	0.0999798	0.574319
ENSG00000198556	-0.111042	0.10004	0.574319
ENSG00000259865	-0.449189	0.100043	0.574319
ENSG00000198034	0.201714	0.100086	0.574319
ENSG00000215030	0.3347	0.100136	0.574319
ENSG00000188186	0.201868	0.100171	0.574319
ENSG00000164091	-0.138952	0.10024	0.574319
ENSG00000197043	0.187079	0.100332	0.574319
ENSG00000152969	-0.317578	0.100341	0.574319
ENSG00000184992	-0.162667	0.100539	0.574319
ENSG00000179041	-0.129739	0.100586	0.574319
ENSG00000182463	0.287435	0.100636	0.574319
ENSG00000229932	-0.341169	0.100638	0.574319
ENSG00000134574	0.139748	0.100685	0.574319
ENSG00000226979	0.236928	0.100707	0.574319
ENSG00000116670	0.225527	0.100733	0.574319
ENSG00000068400	0.0906502	0.1008	0.574319
ENSG00000086062	-0.100777	0.10084	0.574319
ENSG00000164808	-0.119728	0.100842	0.574319
ENSG00000263266	0.535584	0.100876	0.574319
ENSG00000266378	0.426321	0.100989	0.574319
ENSG00000164442	-0.137928	0.101009	0.574319
ENSG00000181472	-0.213727	0.101052	0.574319
ENSG00000137776	-0.176	0.101083	0.574319
ENSG00000198931	0.232113	0.101122	0.574319
ENSG00000234444	-0.343939	0.101137	0.574319
ENSG00000166189	-0.112282	0.101159	0.574319
ENSG00000176108	0.188651	0.101203	0.574319
ENSG00000148300	0.10373	0.10125	0.574319
ENSG00000144566	-0.264845	0.101291	0.574319
ENSG00000143499	-0.175623	0.101323	0.574319
ENSG00000102007	0.202306	0.101344	0.574319
ENSG00000245958	-0.220694	0.101365	0.574319
ENSG00000122126	-0.202476	0.101366	0.574319
ENSG00000147854	-0.213358	0.101401	0.574319
ENSG00000177370	0.145862	0.101453	0.574319
ENSG00000055950	0.180987	0.101455	0.574319
ENSG00000181045	-0.117762	0.101482	0.574319
ENSG00000077454	0.133385	0.1015	0.574319
ENSG00000103199	0.146211	0.101502	0.574319
ENSG00000105669	0.220759	0.101508	0.574319
ENSG00000140932	0.290906	0.101563	0.574319
ENSG00000114796	-0.199627	0.101569	0.574319
ENSG00000182919	-0.288043	0.101593	0.574319
ENSG00000170471	-0.186448	0.101604	0.574319
ENSG00000105379	0.198361	0.101607	0.574319
ENSG00000105127	-0.0737716	0.101864	0.574319
ENSG00000169397	0.756742	0.101893	0.574319
ENSG00000102265	0.329671	0.102091	0.574319
ENSG00000075651	-0.188017	0.102122	0.574319
ENSG00000131370	-0.300855	0.102181	0.574319
ENSG00000117091	0.162095	0.102219	0.574319
ENSG00000198825	-0.171018	0.102222	0.574319
ENSG00000153560	-0.205421	0.102233	0.574319
ENSG00000180694	-0.297016	0.10225	0.574319
ENSG00000064666	0.178061	0.102277	0.574319
ENSG00000232931	-0.164112	0.10228	0.574319
ENSG00000205060	-0.163782	0.102381	0.574319
ENSG00000115524	-0.321218	0.102448	0.574319
ENSG00000232388	0.207768	0.102484	0.574319
ENSG00000178096	0.222018	0.102637	0.574319
ENSG00000052723	-0.259336	0.102637	0.574319
ENSG00000109171	-0.215988	0.102646	0.574319
ENSG00000075292	-0.259764	0.102697	0.574319
ENSG00000162512	-0.303632	0.102742	0.574319
ENSG00000179832	0.178624	0.102775	0.574319
ENSG00000184402	-0.289363	0.10281	0.574319
ENSG00000147124	-0.261751	0.10302	0.574319
ENSG00000103037	-0.141856	0.103022	0.574319
ENSG00000112667	0.281816	0.10306	0.574319
ENSG00000173209	-0.202729	0.103072	0.574319
ENSG00000068394	0.156834	0.103077	0.574319
ENSG00000235043	0.258438	0.103156	0.574319
ENSG00000146007	0.153311	0.103222	0.574319
ENSG00000104490	-0.212452	0.103292	0.574319
ENSG00000116977	-0.134173	0.103348	0.574319
ENSG00000182362	0.292971	0.103357	0.574319
ENSG00000135636	0.253714	0.103386	0.574319
ENSG00000121957	-0.252555	0.103387	0.574319
ENSG00000090686	-0.167263	0.103455	0.574319
ENSG00000120899	0.133115	0.103493	0.574319
ENSG00000118181	0.303441	0.103528	0.574319
ENSG00000017260	-0.226004	0.103537	0.574319
ENSG00000168758	-0.125186	0.103578	0.574319
ENSG00000241506	0.124126	0.103613	0.574319
ENSG00000095794	-0.172442	0.103687	0.574319
ENSG00000141295	0.198769	0.103691	0.574319
ENSG00000123575	-0.336763	0.103761	0.574319
ENSG00000228110	0.172846	0.103768	0.574319
ENSG00000100297	0.144347	0.103833	0.574319
ENSG00000182979	-0.0807541	0.103838	0.574319
ENSG00000226415	0.173654	0.103893	0.574319
ENSG00000105171	0.108587	0.103907	0.574319
ENSG00000175550	0.232438	0.103918	0.574319
ENSG00000198380	-0.188257	0.104002	0.574319
ENSG00000107223	0.232086	0.104019	0.574319
ENSG00000065717	0.234072	0.104051	0.574319
ENSG00000100226	0.146831	0.104121	0.574319
ENSG00000168374	-0.111918	0.104178	0.574319
ENSG00000019582	0.218045	0.104186	0.574319
ENSG00000234797	0.526368	0.104204	0.574319
ENSG00000230457	0.18127	0.104236	0.574319
ENSG00000168078	-0.736915	0.104236	0.574319
ENSG00000164548	-0.199397	0.104323	0.574319
ENSG00000169992	0.288143	0.104339	0.574319
ENSG00000115738	-0.187685	0.10436	0.574319
ENSG00000166603	-0.654227	0.104408	0.574319
ENSG00000132781	0.134252	0.104426	0.574319
ENSG00000125247	-0.2731	0.104455	0.574319
ENSG00000147874	-0.340545	0.10446	0.574319
ENSG00000131475	0.183257	0.104495	0.574319
ENSG00000152455	-0.259233	0.104518	0.574319
ENSG00000160888	0.177636	0.104584	0.574319
ENSG00000178700	-0.271831	0.104683	0.574319
ENSG00000103245	0.220288	0.104773	0.574319
ENSG00000142733	0.268874	0.104837	0.574319
ENSG00000128595	-0.140945	0.10492	0.574319
ENSG00000175182	-0.111768	0.104982	0.574319
ENSG00000143924	-0.233865	0.10509	0.574319
ENSG00000112941	-0.163963	0.105097	0.574319
ENSG00000077348	0.197127	0.105261	0.574319
ENSG00000137522	0.10017	0.105368	0.574319
ENSG00000134882	0.0654873	0.105419	0.574319
ENSG00000171863	0.448931	0.105464	0.574319
ENSG00000125449	0.148971	0.105538	0.574319
ENSG00000129255	0.169297	0.105594	0.574319
ENSG00000005075	0.192897	0.105654	0.574319
ENSG00000137449	-0.452842	0.105666	0.574319
[truncated: 9,855 more rows]
