# Supplementary material for: Evaluation of blood gene expression levels in facioscapulohumeral muscular dystrophy patients
Source: Sci Rep. 2020 Oct 16;10:17547. doi: 10.1038/s41598-020-74687-5 (PMC7567883; doi:10.1038/s41598-020-74687-5)
Supplement: Supplementary file 2 — Supplementary Information 1. [file 41598_2020_74687_MOESM2_ESM.zip › supplementary-files/Suppl_File_10.xlsx]

## Sheet: overenrichments
A	B	nab	expected_nab	pvalue	fdr	result
de.score	R-HSA-4341670 Defective NEU1 causes sialidosis	42	15.3045	1.86826e-08	4.71603e-06	Over-enrichment
de.score	R-HSA-4085001 Sialic acid metabolism	52	24.3749	1.09355e-06	0.000241539	Over-enrichment
de.score	R-HSA-1660662 Glycosphingolipid metabolism	84	48.0282	2.47161e-06	0.000436734	Over-enrichment
de.score	R-HSA-76002 Platelet activation, signaling and aggregation	422	334.227	3.06819e-06	0.000492863	Over-enrichment
de.score	R-HSA-446193 Biosynthesis of the N-glycan precursor (dolichol lipid-linked oligosaccharide, LLO) and transfer to a nascent protein	174	123.249	1.48812e-05	0.00219126	Over-enrichment
de.score	R-HSA-5669034 TNFs bind their physiological receptors	10	1.8532	2.84517e-05	0.00386725	Over-enrichment
de.score	R-HSA-109582 Hemostasis	830	719.01	3.60252e-05	0.0045469	Over-enrichment
de.score	R-HSA-76005 Response to elevated platelet cytosolic Ca2+	238	181.045	4.72495e-05	0.00556599	Over-enrichment
de.score	R-HSA-446219 Synthesis of substrates in N-glycan biosythesis	130	89.9809	6.96072e-05	0.00768724	Over-enrichment
de.score	R-HSA-5609975 Diseases associated with glycosylation precursor biosynthesis	82	51.7103	9.62264e-05	0.00944622	Over-enrichment
de.score	R-HSA-114608 Platelet degranulation	226	173.733	0.000134059	0.0118441	Over-enrichment
de.score	R-HSA-6798695 Neutrophil degranulation	1146	1026.37	0.000155486	0.0129938	Over-enrichment
de.score	R-HSA-173623 Classical antibody-mediated complement activation	8	1.4689	0.000169132	0.0129938	Over-enrichment
de.score	R-HSA-427389 ERCC6 (CSB) and EHMT2 (G9a) positively regulate rRNA expression	290	231.543	0.000191121	0.0135085	Over-enrichment
de.score	R-HSA-5368286 Mitochondrial translation initiation	360	296.742	0.000327639	0.0191432	Over-enrichment
de.score	R-HSA-166786 Creation of C4 and C2 activators	8	1.6246	0.000335846	0.0191432	Over-enrichment
de.score	R-HSA-5625886 Activated PKN1 stimulates transcription of AR (androgen receptor) regulated genes KLK2 and KLK3	220	172.387	0.000456205	0.0238188	Over-enrichment
de.score	R-HSA-5389840 Mitochondrial translation elongation	366	303.669	0.000458314	0.0238188	Over-enrichment
de.score	R-HSA-73728 RNA Polymerase I Promoter Opening	220	172.68	0.00049792	0.024382	Over-enrichment
de.score	R-HSA-3928665 EPH-ephrin mediated repulsion of cells	108	76.0152	0.000518711	0.024382	Over-enrichment
de.score	R-HSA-5419276 Mitochondrial translation termination	358	297.072	0.000535087	0.024382	Over-enrichment
de.score	R-HSA-427359 SIRT1 negatively regulates rRNA expression	228	180.033	0.000538143	0.024382	Over-enrichment
de.score	R-HSA-156590 Glutathione conjugation	84	56.6042	0.000633514	0.0266528	Over-enrichment
de.score	R-HSA-5334118 DNA methylation	214	169.905	0.001045	0.0366583	Over-enrichment
de.score	R-HSA-9603798 Class I peroxisomal membrane protein import	56	35.0527	0.00105805	0.0366583	Over-enrichment
de.score	R-HSA-163200 Respiratory electron transport, ATP synthesis by chemiosmotic coupling, and heat production by uncoupling proteins.	408	347.337	0.00133956	0.0431554	Over-enrichment
de.score	R-HSA-156580 Phase II - Conjugation of compounds	146	110.948	0.00139325	0.0439621	Over-enrichment
de.score	R-HSA-5368287 Mitochondrial translation	376	318.508	0.00152824	0.0455428	Over-enrichment
de.score	R-HSA-3781865 Diseases of glycosylation	160	123.643	0.00162916	0.046431	Over-enrichment
