# Supplementary material for: Evaluation of blood gene expression levels in facioscapulohumeral muscular dystrophy patients
Source: Sci Rep. 2020 Oct 16;10:17547. doi: 10.1038/s41598-020-74687-5 (PMC7567883; doi:10.1038/s41598-020-74687-5)
Supplement: Supplementary file 2 — Supplementary Information 1. [file 41598_2020_74687_MOESM2_ESM.zip › supplementary-files/Suppl_File_13.xlsx]

## Sheet: Sheet1
element	logfc.RUMC	logfc.UNEW	p.RUMC	p.UNEW	sign
AluYh3a3	0.268	0.306	0.032	0.017	concordant
FordPrefect_a	-0.618	-0.417	0	0.021	concordant
LTR107_Mam	0.248	0.19	0.01	0.049	concordant
LTR12B	0.441	0.552	0.004	0.001	concordant
LTR18B	0.188	0.229	0.022	0.014	concordant
LTR19A	0.311	0.358	0.012	0.001	concordant
LTR19B	0.466	0.479	0.004	0.012	concordant
LTR52	0.213	0.282	0.023	0.014	concordant
LTR9	0.221	0.46	0.047	0.001	concordant
MER39	0.246	0.326	0.028	0.007	concordant
MER48	0.346	0.288	0.038	0.015	concordant
MER54A	0.345	0.303	0.043	0.028	concordant
MER61E	0.385	0.481	0.012	0	concordant
MLT1I	0.217	0.194	0.014	0.047	concordant
UCON96	-0.412	-0.507	0.026	0.014	concordant
