# Supplementary material for: Evaluation of blood gene expression levels in facioscapulohumeral muscular dystrophy patients
Source: Sci Rep. 2020 Oct 16;10:17547. doi: 10.1038/s41598-020-74687-5 (PMC7567883; doi:10.1038/s41598-020-74687-5)
Supplement: Supplementary file 2 — Supplementary Information 1. [file 41598_2020_74687_MOESM2_ESM.zip › supplementary-files/Suppl_File_2.xlsx]

## Sheet: Sheet1
Gene	logFC	PValue	FDR
ENSG00000115750	-0.583051	0.000153481	0.11726
ENSG00000100350	0.645203	0.00144054	0.550287
ENSG00000091986	-1.93088	0.00661947	0.916633
ENSG00000204839	0.652346	0.00664734	0.916633
ENSG00000120306	0.623568	0.00837918	0.916633
ENSG00000074803	3.63364	0.00931726	0.916633
ENSG00000145491	0.502091	0.010016	0.916633
ENSG00000120318	0.428924	0.0152038	0.916633
ENSG00000170909	0.499232	0.0180225	0.916633
ENSG00000167552	0.422195	0.0188104	0.916633
ENSG00000005884	0.478052	0.0212991	0.916633
ENSG00000138030	0.524092	0.0244851	0.916633
ENSG00000265298	0.286843	0.0251159	0.916633
ENSG00000203875	-0.871581	0.0277695	0.916633
ENSG00000162775	-0.319761	0.0294256	0.916633
ENSG00000215908	-0.613641	0.0297119	0.916633
ENSG00000179933	0.233208	0.0323835	0.916633
ENSG00000185000	0.314887	0.0328203	0.916633
ENSG00000155093	-0.770695	0.0335891	0.916633
ENSG00000266714	0.458652	0.0337678	0.916633
ENSG00000161542	0.148098	0.0369805	0.916633
ENSG00000213930	0.238022	0.0384176	0.916633
ENSG00000135596	0.310029	0.0387759	0.916633
ENSG00000261222	0.768075	0.0387844	0.916633
ENSG00000159267	-0.249307	0.0404412	0.916633
ENSG00000247315	-0.181126	0.040903	0.916633
ENSG00000079435	0.256975	0.0414551	0.916633
ENSG00000027847	0.309843	0.0416726	0.916633
ENSG00000144468	-0.17797	0.0435164	0.916633
ENSG00000065357	0.287307	0.0435697	0.916633
ENSG00000100359	0.278432	0.0455983	0.916633
ENSG00000168229	-0.63327	0.0462689	0.916633
ENSG00000135144	0.540522	0.0467512	0.916633
ENSG00000175866	0.452448	0.0495163	0.916633
ENSG00000243064	0.890799	0.0513449	0.916633
ENSG00000232912	0.25595	0.0585681	0.916633
ENSG00000117281	-0.448266	0.059798	0.916633
ENSG00000164080	-0.148777	0.0607407	0.916633
ENSG00000214535	-0.949426	0.0614995	0.916633
ENSG00000142920	0.260302	0.0617602	0.916633
ENSG00000127507	0.451982	0.0633066	0.916633
ENSG00000158710	0.391272	0.0678483	0.916633
ENSG00000178623	0.381187	0.0682422	0.916633
ENSG00000114698	-0.834376	0.068409	0.916633
ENSG00000173218	-0.367991	0.0694472	0.916633
ENSG00000185973	0.196098	0.0700661	0.916633
ENSG00000102978	0.197757	0.0702121	0.916633
ENSG00000132603	-0.206615	0.071501	0.916633
ENSG00000125122	0.292361	0.0729784	0.916633
ENSG00000204219	0.334016	0.0747502	0.916633
ENSG00000180902	0.281109	0.0748438	0.916633
ENSG00000197956	0.407811	0.0762449	0.916633
ENSG00000235587	0.410462	0.0769083	0.916633
ENSG00000152465	-0.277813	0.0773295	0.916633
ENSG00000213983	0.225384	0.0785621	0.916633
ENSG00000135801	-0.235991	0.0786616	0.916633
ENSG00000211666	0.974188	0.0793002	0.916633
ENSG00000144152	0.364978	0.0797991	0.916633
ENSG00000197713	-0.384131	0.0820698	0.916633
ENSG00000113504	0.575369	0.0856687	0.916633
ENSG00000114861	-0.160409	0.085678	0.916633
ENSG00000204344	0.213668	0.0885305	0.916633
ENSG00000109475	-0.93838	0.0895483	0.916633
ENSG00000172888	-0.358049	0.0899976	0.916633
ENSG00000182195	0.408125	0.0913852	0.916633
ENSG00000135587	0.201346	0.091409	0.916633
ENSG00000244575	1.16186	0.0918323	0.916633
ENSG00000175221	0.449791	0.0920081	0.916633
ENSG00000135925	0.378724	0.0930675	0.916633
ENSG00000163322	-0.358005	0.0931081	0.916633
ENSG00000146909	-0.213575	0.0964068	0.916633
ENSG00000269858	0.20666	0.0999659	0.916633
ENSG00000232442	0.360286	0.101247	0.916633
ENSG00000137992	-0.30157	0.10131	0.916633
ENSG00000114423	-0.21791	0.102821	0.916633
ENSG00000042445	0.209179	0.10327	0.916633
ENSG00000116661	0.490577	0.103418	0.916633
ENSG00000182004	-0.399089	0.104582	0.916633
ENSG00000184470	0.197772	0.105586	0.916633
ENSG00000075399	0.325537	0.110424	0.916633
ENSG00000219023	-0.870251	0.111686	0.916633
ENSG00000072818	0.262219	0.115802	0.916633
ENSG00000092010	0.286857	0.116607	0.916633
ENSG00000163508	-0.372358	0.117562	0.916633
ENSG00000211679	1.16857	0.117636	0.916633
ENSG00000264247	-0.25764	0.118281	0.916633
ENSG00000249115	0.137535	0.118976	0.916633
ENSG00000205352	0.241958	0.119614	0.916633
ENSG00000137760	-0.349878	0.119856	0.916633
ENSG00000170004	0.179849	0.119953	0.916633
ENSG00000245532	-0.258418	0.120044	0.916633
ENSG00000198648	-0.179265	0.120228	0.916633
ENSG00000217716	-0.668642	0.120373	0.916633
ENSG00000170962	-0.403555	0.123247	0.916633
ENSG00000164483	-0.26765	0.123634	0.916633
ENSG00000227507	0.402806	0.123812	0.916633
ENSG00000204472	0.363751	0.124111	0.916633
ENSG00000181915	-0.228405	0.127277	0.916633
ENSG00000163154	0.250924	0.128416	0.916633
ENSG00000071082	-0.789271	0.128507	0.916633
ENSG00000127184	-0.678122	0.128853	0.916633
ENSG00000132382	0.226148	0.133304	0.916633
ENSG00000211714	0.869328	0.133938	0.916633
ENSG00000162783	-0.159994	0.13569	0.916633
ENSG00000103174	0.241616	0.136048	0.916633
ENSG00000269352	0.267711	0.136299	0.916633
ENSG00000198892	0.810136	0.141925	0.916633
ENSG00000230291	-1.27281	0.142955	0.916633
ENSG00000117318	0.297946	0.143848	0.916633
ENSG00000105088	0.238283	0.148904	0.916633
ENSG00000109618	-0.388684	0.149061	0.916633
ENSG00000130856	-0.351073	0.152111	0.916633
ENSG00000216866	-0.668633	0.156532	0.916633
ENSG00000138231	-0.203607	0.157687	0.916633
ENSG00000177383	-0.225183	0.158423	0.916633
ENSG00000272501	-0.192844	0.159	0.916633
ENSG00000204272	0.262479	0.159103	0.916633
ENSG00000166411	-0.172175	0.160031	0.916633
ENSG00000150433	-0.121218	0.160131	0.916633
ENSG00000126267	0.337101	0.16169	0.916633
ENSG00000151465	0.209611	0.162181	0.916633
ENSG00000116497	-0.225757	0.164024	0.916633
ENSG00000106086	-0.323726	0.165173	0.916633
ENSG00000198805	0.155106	0.165632	0.916633
ENSG00000092978	-0.337828	0.16639	0.916633
ENSG00000008256	-0.186195	0.168078	0.916633
ENSG00000235174	-0.903336	0.169267	0.916633
ENSG00000143110	0.219493	0.174364	0.916633
ENSG00000108840	0.215649	0.17437	0.916633
ENSG00000133112	-0.452945	0.175522	0.916633
ENSG00000273033	0.255395	0.176258	0.916633
ENSG00000144026	-0.32327	0.176533	0.916633
ENSG00000260719	0.22395	0.178081	0.916633
ENSG00000134748	-0.10944	0.178195	0.916633
ENSG00000234287	-0.794739	0.181436	0.916633
ENSG00000257017	0.688109	0.182588	0.916633
ENSG00000148832	0.254681	0.183023	0.916633
ENSG00000263753	-0.365219	0.18403	0.916633
ENSG00000106244	0.145863	0.184388	0.916633
ENSG00000232346	-0.708508	0.186722	0.916633
ENSG00000151690	-0.234572	0.189488	0.916633
ENSG00000158555	0.246096	0.189662	0.916633
ENSG00000104524	0.269491	0.191545	0.916633
ENSG00000089327	0.265616	0.192197	0.916633
ENSG00000158406	-0.300419	0.194068	0.916633
ENSG00000229320	0.176879	0.19423	0.916633
ENSG00000174151	0.0962057	0.194456	0.916633
ENSG00000035720	-0.346029	0.194697	0.916633
ENSG00000217130	-0.573955	0.196849	0.916633
ENSG00000104973	0.312252	0.197291	0.916633
ENSG00000280206	0.223922	0.198019	0.916633
ENSG00000225573	-0.511	0.198141	0.916633
ENSG00000144559	0.205696	0.198894	0.916633
ENSG00000188404	0.263452	0.200168	0.916633
ENSG00000136319	-0.163324	0.201888	0.916633
ENSG00000146904	0.23439	0.203281	0.916633
ENSG00000159377	0.213644	0.204285	0.916633
ENSG00000173511	0.286465	0.204383	0.916633
ENSG00000197635	0.209571	0.206668	0.916633
ENSG00000172974	0.159285	0.207544	0.916633
ENSG00000065923	-0.191186	0.207621	0.916633
ENSG00000125089	0.211452	0.207774	0.916633
ENSG00000198890	-0.21377	0.210055	0.916633
ENSG00000138623	0.145697	0.210148	0.916633
ENSG00000125485	0.124036	0.210289	0.916633
ENSG00000088298	0.135337	0.211366	0.916633
ENSG00000233622	0.30169	0.211935	0.916633
ENSG00000167642	0.204968	0.21494	0.916633
ENSG00000177058	-0.176655	0.215283	0.916633
ENSG00000072609	0.10153	0.216092	0.916633
ENSG00000145569	-0.223719	0.216846	0.916633
ENSG00000198081	-0.243837	0.219277	0.916633
ENSG00000166169	0.241685	0.219767	0.916633
ENSG00000188636	0.155424	0.220764	0.916633
ENSG00000228655	0.374193	0.221072	0.916633
ENSG00000169955	0.139362	0.222133	0.916633
ENSG00000025708	0.284255	0.222134	0.916633
ENSG00000162511	0.192032	0.22492	0.916633
ENSG00000146215	0.312669	0.227213	0.916633
ENSG00000075240	0.161491	0.228455	0.916633
ENSG00000174437	-0.130433	0.231579	0.916633
ENSG00000073584	-0.146151	0.234219	0.916633
ENSG00000140450	-0.390483	0.234707	0.916633
ENSG00000197880	0.28029	0.235578	0.916633
ENSG00000240219	0.226734	0.236959	0.916633
ENSG00000182487	0.252742	0.237674	0.916633
ENSG00000125037	0.186903	0.23968	0.916633
ENSG00000100445	0.146833	0.241249	0.916633
ENSG00000103018	-0.0864933	0.242044	0.916633
ENSG00000211716	0.316577	0.24325	0.916633
ENSG00000100027	-0.18876	0.243562	0.916633
ENSG00000138709	-0.237673	0.244648	0.916633
ENSG00000145214	0.266638	0.244927	0.916633
ENSG00000135679	-0.198168	0.247045	0.916633
ENSG00000050405	-0.225111	0.248355	0.916633
ENSG00000198938	0.408844	0.249395	0.916633
ENSG00000171425	0.251323	0.251971	0.916633
ENSG00000187676	-0.22846	0.252086	0.916633
ENSG00000111726	-0.142954	0.252754	0.916633
ENSG00000145916	0.127154	0.252785	0.916633
ENSG00000185115	-0.106852	0.253634	0.916633
ENSG00000134905	0.175886	0.253642	0.916633
ENSG00000170946	-0.299261	0.253951	0.916633
ENSG00000150991	0.180564	0.254005	0.916633
ENSG00000124535	-0.111125	0.25551	0.916633
ENSG00000053501	0.221575	0.255624	0.916633
ENSG00000165905	0.271398	0.25665	0.916633
ENSG00000169231	0.202388	0.259698	0.916633
ENSG00000151500	0.178295	0.260412	0.916633
ENSG00000108622	0.182704	0.260981	0.916633
ENSG00000115268	0.323132	0.261126	0.916633
ENSG00000125814	-0.251566	0.261215	0.916633
ENSG00000152749	-0.335648	0.261568	0.916633
ENSG00000099260	0.911858	0.262155	0.916633
ENSG00000267074	0.315737	0.262761	0.916633
ENSG00000197599	0.269547	0.262904	0.916633
ENSG00000163913	0.157457	0.263376	0.916633
ENSG00000196092	-0.270716	0.265051	0.916633
ENSG00000143751	-0.188314	0.265057	0.916633
ENSG00000282639	1.34535	0.266626	0.916633
ENSG00000094880	-0.118041	0.269558	0.916633
ENSG00000140386	-0.151594	0.27071	0.916633
ENSG00000224032	-0.233554	0.273108	0.916633
ENSG00000221983	0.324717	0.277101	0.916633
ENSG00000119689	0.0662978	0.277482	0.916633
ENSG00000196557	0.535731	0.277823	0.916633
ENSG00000228232	0.248245	0.278836	0.916633
ENSG00000182774	-0.362251	0.281334	0.916633
ENSG00000232472	-0.373936	0.28236	0.916633
ENSG00000130787	0.170993	0.28283	0.916633
ENSG00000243238	0.500458	0.284972	0.916633
ENSG00000240891	-0.329631	0.285776	0.916633
ENSG00000196187	0.137232	0.287457	0.916633
ENSG00000126432	0.248545	0.287525	0.916633
ENSG00000187164	-0.304788	0.291427	0.916633
ENSG00000145911	0.221066	0.295598	0.916633
ENSG00000106123	0.192847	0.295678	0.916633
ENSG00000213523	0.235241	0.295926	0.916633
ENSG00000241370	0.232046	0.296282	0.916633
ENSG00000136813	-0.107347	0.300066	0.916633
ENSG00000138101	0.144607	0.300862	0.916633
ENSG00000148090	-0.134492	0.301235	0.916633
ENSG00000101452	-0.110434	0.301516	0.916633
ENSG00000175711	0.146993	0.303276	0.916633
ENSG00000156482	-0.351332	0.30429	0.916633
ENSG00000135426	0.131123	0.304416	0.916633
ENSG00000175066	-0.327928	0.305468	0.916633
ENSG00000105287	0.194565	0.307898	0.916633
ENSG00000162676	-0.241132	0.309726	0.916633
ENSG00000158435	0.0796387	0.310948	0.916633
ENSG00000198225	0.170285	0.313761	0.916633
ENSG00000163958	0.436428	0.314974	0.916633
ENSG00000213315	-0.472892	0.317564	0.916633
ENSG00000172766	-0.251222	0.319458	0.916633
ENSG00000166341	0.27648	0.324227	0.916633
ENSG00000211459	-0.429193	0.324331	0.916633
ENSG00000134827	0.257646	0.324345	0.916633
ENSG00000165097	-0.17003	0.324376	0.916633
ENSG00000187742	-0.105214	0.324713	0.916633
ENSG00000154358	0.171445	0.325756	0.916633
ENSG00000134597	-0.117376	0.327774	0.916633
ENSG00000280649	0.267743	0.32874	0.916633
ENSG00000162148	0.212454	0.330106	0.916633
ENSG00000116754	-0.300561	0.330892	0.916633
ENSG00000101544	-0.128031	0.333186	0.916633
ENSG00000198786	-0.404215	0.333455	0.916633
ENSG00000172977	0.105192	0.333989	0.916633
ENSG00000088992	0.318025	0.335641	0.916633
ENSG00000013725	0.122591	0.335794	0.916633
ENSG00000101695	-0.135138	0.338814	0.916633
ENSG00000105640	0.286317	0.338868	0.916633
ENSG00000101052	-0.109133	0.340125	0.916633
ENSG00000211804	-0.356305	0.340881	0.916633
ENSG00000134061	-0.166578	0.341466	0.916633
ENSG00000241106	-0.317117	0.342197	0.916633
ENSG00000122026	-0.22818	0.342476	0.916633
ENSG00000168807	-0.195783	0.342647	0.916633
ENSG00000237264	0.238302	0.344716	0.916633
ENSG00000079263	-0.140424	0.346316	0.916633
ENSG00000184967	0.202635	0.34752	0.916633
ENSG00000111653	-0.115773	0.348254	0.916633
ENSG00000213442	0.282357	0.348366	0.916633
ENSG00000196233	-0.164232	0.348406	0.916633
ENSG00000164402	-0.159629	0.348633	0.916633
ENSG00000126246	-0.23174	0.348671	0.916633
ENSG00000101665	-0.142003	0.348796	0.916633
ENSG00000229117	-0.387371	0.349714	0.916633
ENSG00000100600	0.134188	0.351939	0.916633
ENSG00000139597	-0.1831	0.353012	0.916633
ENSG00000184232	0.173091	0.356642	0.916633
ENSG00000185418	-0.122275	0.356912	0.916633
ENSG00000145990	-0.162094	0.357324	0.916633
ENSG00000198695	-0.453952	0.357906	0.916633
ENSG00000198846	-0.167497	0.360047	0.916633
ENSG00000101846	-0.205579	0.360315	0.916633
ENSG00000101608	0.123741	0.360626	0.916633
ENSG00000198918	-0.412344	0.360961	0.916633
ENSG00000140406	0.0870391	0.362534	0.916633
ENSG00000175886	0.21131	0.364062	0.916633
ENSG00000227081	-0.555634	0.366094	0.916633
ENSG00000126756	0.19662	0.366561	0.916633
ENSG00000181847	-0.218143	0.366738	0.916633
ENSG00000142676	-0.365502	0.367627	0.916633
ENSG00000162144	0.126095	0.370446	0.916633
ENSG00000211673	0.648762	0.37126	0.916633
ENSG00000229638	-0.240015	0.371781	0.916633
ENSG00000149600	0.124462	0.378336	0.916633
ENSG00000162139	0.10528	0.378526	0.916633
ENSG00000143502	0.254894	0.378956	0.916633
ENSG00000167863	0.162248	0.379206	0.916633
ENSG00000079337	-0.24667	0.37943	0.916633
ENSG00000160271	0.127799	0.379728	0.916633
ENSG00000185619	-0.228929	0.380227	0.916633
ENSG00000168237	0.134158	0.381473	0.916633
ENSG00000130255	0.246284	0.381767	0.916633
ENSG00000196668	0.15128	0.382311	0.916633
ENSG00000198406	-0.132834	0.382347	0.916633
ENSG00000149636	-0.0836144	0.382948	0.916633
ENSG00000123349	-0.219252	0.383389	0.916633
ENSG00000159200	-0.132184	0.385274	0.916633
ENSG00000144136	0.0923862	0.386929	0.916633
ENSG00000159496	0.215574	0.387233	0.916633
ENSG00000173960	-0.0981307	0.387529	0.916633
ENSG00000105619	0.174416	0.389338	0.918068
ENSG00000237506	-0.300994	0.391846	0.921139
ENSG00000159199	0.188259	0.399166	0.930641
ENSG00000110237	-0.515579	0.400552	0.930641
ENSG00000240087	-0.331886	0.401283	0.930641
ENSG00000136937	-0.125348	0.401352	0.930641
ENSG00000188825	-0.12163	0.405727	0.930641
ENSG00000134291	-0.0923255	0.40712	0.930641
ENSG00000076924	0.151212	0.408277	0.930641
ENSG00000040531	0.0871754	0.410465	0.930641
ENSG00000171824	0.0844933	0.410883	0.930641
ENSG00000282651	0.918271	0.412957	0.930641
ENSG00000158825	0.302939	0.413283	0.930641
ENSG00000175061	-0.267149	0.414494	0.930641
ENSG00000188389	0.251417	0.414652	0.930641
ENSG00000146676	-0.165752	0.415655	0.930641
ENSG00000126775	-0.0920846	0.416044	0.930641
ENSG00000129559	0.128724	0.418251	0.930641
ENSG00000125246	0.115638	0.418411	0.930641
ENSG00000100897	0.105032	0.418875	0.930641
ENSG00000246575	0.26121	0.420505	0.930641
ENSG00000078699	-0.1042	0.421355	0.930641
ENSG00000138443	-0.157102	0.422566	0.930641
ENSG00000197756	0.19566	0.422686	0.930641
ENSG00000163389	-0.133785	0.424183	0.931252
ENSG00000211898	0.407281	0.426939	0.932964
ENSG00000131469	-0.330113	0.42812	0.932964
ENSG00000169155	-0.107472	0.431249	0.932964
ENSG00000168405	-0.225637	0.433944	0.932964
ENSG00000198734	0.196848	0.438259	0.932964
ENSG00000138942	0.107367	0.43899	0.932964
ENSG00000174444	-0.209131	0.440079	0.932964
ENSG00000198336	0.381214	0.441862	0.932964
ENSG00000104218	0.17983	0.443708	0.932964
ENSG00000169442	-0.275914	0.444766	0.932964
ENSG00000279483	-0.542806	0.446238	0.932964
ENSG00000152642	-0.125439	0.447616	0.932964
ENSG00000210082	-0.311683	0.448516	0.932964
ENSG00000275302	-0.154641	0.450327	0.932964
ENSG00000279369	0.0958989	0.451115	0.932964
ENSG00000169385	-0.387714	0.453976	0.932964
ENSG00000203772	0.159959	0.458807	0.932964
ENSG00000157193	-0.124577	0.45958	0.932964
ENSG00000125826	0.131539	0.460118	0.932964
ENSG00000144591	0.144284	0.460836	0.932964
ENSG00000168734	0.18145	0.46491	0.932964
ENSG00000168003	0.142374	0.464964	0.932964
ENSG00000105048	-0.392553	0.465231	0.932964
ENSG00000167526	0.230219	0.465521	0.932964
ENSG00000095585	-0.147165	0.466065	0.932964
ENSG00000266786	-0.24846	0.466648	0.932964
ENSG00000116704	-0.123346	0.468303	0.932964
ENSG00000204681	0.0910979	0.468407	0.932964
ENSG00000198954	-0.082954	0.468468	0.932964
ENSG00000234648	-0.241232	0.469725	0.932964
ENSG00000279457	0.197088	0.46991	0.932964
ENSG00000217094	-0.255309	0.47408	0.932964
ENSG00000155975	-0.111094	0.474205	0.932964
ENSG00000157259	-0.106158	0.474793	0.932964
ENSG00000147403	0.191382	0.478285	0.932964
ENSG00000011021	0.104711	0.482496	0.932964
ENSG00000228253	-0.231607	0.48266	0.932964
ENSG00000134419	-0.133492	0.484593	0.932964
ENSG00000139263	0.743817	0.484625	0.932964
ENSG00000128218	0.261399	0.487309	0.932964
ENSG00000211941	0.425838	0.488292	0.932964
ENSG00000253676	0.152279	0.488848	0.932964
ENSG00000253982	0.153821	0.488924	0.932964
ENSG00000101425	0.376053	0.491913	0.932964
ENSG00000083845	0.232333	0.492974	0.932964
ENSG00000163950	-0.0732622	0.493204	0.932964
ENSG00000124496	-0.100135	0.493594	0.932964
ENSG00000241351	0.273689	0.494198	0.932964
ENSG00000051825	-0.154946	0.494359	0.932964
ENSG00000101901	-0.191711	0.495225	0.932964
ENSG00000108298	0.182099	0.495229	0.932964
ENSG00000172057	-0.136752	0.495536	0.932964
ENSG00000007545	-0.0649482	0.495798	0.932964
ENSG00000122257	-0.116903	0.496016	0.932964
ENSG00000162757	-0.0896522	0.497834	0.932964
ENSG00000104228	0.0722528	0.498044	0.932964
ENSG00000119720	-0.0591814	0.499547	0.932964
ENSG00000073417	-0.142048	0.500667	0.932964
ENSG00000275791	-0.145977	0.501432	0.932964
ENSG00000145833	-0.0809848	0.505757	0.932964
ENSG00000100311	0.159598	0.5071	0.932964
ENSG00000197728	0.22802	0.507868	0.932964
ENSG00000113068	-0.0963677	0.508564	0.932964
ENSG00000117322	-0.162307	0.511104	0.932964
ENSG00000260233	0.105257	0.511692	0.932964
ENSG00000169371	-0.080466	0.512364	0.932964
ENSG00000119866	-0.110431	0.513127	0.932964
ENSG00000204252	0.153804	0.513233	0.932964
ENSG00000101017	0.123569	0.515601	0.932964
ENSG00000065600	-0.0859041	0.516309	0.932964
ENSG00000133985	-0.116132	0.517122	0.932964
ENSG00000142583	0.209435	0.522648	0.932964
ENSG00000181991	0.0755464	0.52305	0.932964
ENSG00000115461	-0.58325	0.524146	0.932964
ENSG00000133063	0.227809	0.525866	0.932964
ENSG00000082515	-0.113834	0.526838	0.932964
ENSG00000178035	0.119658	0.527668	0.932964
ENSG00000172197	-0.096982	0.52797	0.932964
ENSG00000160746	0.0912471	0.528874	0.932964
ENSG00000027075	-0.0495386	0.529846	0.932964
ENSG00000143149	0.08712	0.530928	0.932964
ENSG00000144560	-0.0824486	0.531174	0.932964
ENSG00000105497	-0.0863914	0.532678	0.932964
ENSG00000231500	-0.224935	0.533569	0.932964
ENSG00000244313	-0.253247	0.533761	0.932964
ENSG00000103647	-0.280363	0.535722	0.932964
ENSG00000104894	0.128088	0.536267	0.932964
ENSG00000204149	0.137131	0.536654	0.932964
ENSG00000185112	-0.0940996	0.537621	0.932964
ENSG00000135297	-0.0735213	0.538322	0.932964
ENSG00000132823	-0.0666525	0.539319	0.932964
ENSG00000213741	-0.243735	0.540104	0.932964
ENSG00000213809	-0.177489	0.540398	0.932964
ENSG00000225770	-0.4617	0.541083	0.932964
ENSG00000073605	0.0958545	0.541275	0.932964
ENSG00000166938	0.0752162	0.542872	0.932964
ENSG00000166860	-0.0805907	0.543415	0.932964
ENSG00000140403	0.098551	0.548294	0.936163
ENSG00000243716	0.170904	0.549792	0.936163
ENSG00000256525	-0.10724	0.55149	0.936163
ENSG00000104921	0.233755	0.552055	0.936163
ENSG00000177954	-0.288025	0.552479	0.936163
ENSG00000260521	0.185001	0.554286	0.936163
ENSG00000147121	-0.122002	0.5555	0.936163
ENSG00000159958	0.142227	0.555995	0.936163
ENSG00000132432	0.118476	0.556513	0.936163
ENSG00000170631	-0.0721726	0.55847	0.936163
ENSG00000156697	-0.079162	0.558757	0.936163
ENSG00000099958	0.205054	0.564512	0.942247
ENSG00000103512	0.0909186	0.566368	0.942247
ENSG00000152784	0.0781248	0.567055	0.942247
ENSG00000185885	0.139224	0.568086	0.942247
ENSG00000198804	0.203608	0.568555	0.942247
ENSG00000139684	0.0831437	0.569981	0.942566
ENSG00000275700	0.122136	0.573093	0.942622
ENSG00000247627	0.202233	0.573441	0.942622
ENSG00000232677	-0.134481	0.574396	0.942622
ENSG00000185946	-0.155775	0.57495	0.942622
ENSG00000189350	-0.132021	0.579066	0.942929
ENSG00000153395	0.0729033	0.579268	0.942929
ENSG00000242612	0.0966176	0.584722	0.942929
ENSG00000111786	-0.0534172	0.586299	0.942929
ENSG00000196704	0.0423058	0.587271	0.942929
ENSG00000164047	0.274176	0.587957	0.942929
ENSG00000113732	0.097649	0.588636	0.942929
ENSG00000185641	-0.185807	0.589074	0.942929
ENSG00000160683	0.138325	0.589582	0.942929
ENSG00000175482	0.0929716	0.589682	0.942929
ENSG00000102078	-0.061684	0.589989	0.942929
ENSG00000069966	0.0669691	0.591178	0.942929
ENSG00000051620	-0.0774943	0.591182	0.942929
ENSG00000120942	0.0407374	0.596109	0.948806
ENSG00000141569	0.04039	0.597654	0.949288
ENSG00000007312	0.148661	0.601262	0.949815
ENSG00000066923	0.123072	0.601485	0.949815
ENSG00000241511	-0.156527	0.605689	0.949815
ENSG00000123908	0.0900867	0.606289	0.949815
ENSG00000173641	-0.500387	0.607291	0.949815
ENSG00000267852	0.134657	0.60806	0.949815
ENSG00000177455	0.152598	0.608176	0.949815
ENSG00000126070	-0.123161	0.608435	0.949815
ENSG00000139239	0.108641	0.61095	0.949815
ENSG00000042493	0.126793	0.613072	0.949815
ENSG00000105369	0.187153	0.613796	0.949815
ENSG00000261609	-0.124205	0.614	0.949815
ENSG00000260592	0.306224	0.614571	0.949815
ENSG00000182899	-0.137851	0.615391	0.949815
ENSG00000123415	0.0527425	0.620075	0.950152
ENSG00000106268	0.124694	0.62077	0.950152
ENSG00000132359	0.0652979	0.62119	0.950152
ENSG00000227191	0.174952	0.621614	0.950152
ENSG00000196656	0.353775	0.622793	0.950152
ENSG00000152779	0.385435	0.623071	0.950152
ENSG00000072954	0.11513	0.624424	0.950318
ENSG00000141030	-0.0606377	0.628153	0.953165
ENSG00000139531	0.0572352	0.629726	0.953165
ENSG00000235552	-0.156955	0.630052	0.953165
ENSG00000279207	-0.115075	0.631971	0.953165
ENSG00000234741	-0.103384	0.633274	0.953165
ENSG00000104918	-0.22077	0.633947	0.953165
ENSG00000225178	-0.154907	0.63593	0.953165
ENSG00000196199	-0.0497766	0.636824	0.953165
ENSG00000183077	0.0690972	0.638136	0.953165
ENSG00000267364	-0.109791	0.64093	0.953165
ENSG00000254709	0.221643	0.641476	0.953165
ENSG00000040933	-0.0770377	0.642906	0.953165
ENSG00000131944	-0.114312	0.643397	0.953165
ENSG00000101445	0.0473033	0.643761	0.953165
ENSG00000149016	0.0950473	0.649137	0.955375
ENSG00000217027	-0.199252	0.649682	0.955375
ENSG00000147162	-0.124298	0.650731	0.955375
ENSG00000228784	0.11342	0.651797	0.955375
ENSG00000080603	0.0811883	0.652282	0.955375
ENSG00000142534	0.116874	0.653182	0.955375
ENSG00000198763	0.186905	0.654524	0.955375
ENSG00000150401	0.0650025	0.657305	0.955375
ENSG00000167074	0.0631508	0.657442	0.955375
ENSG00000127540	0.0525628	0.657758	0.955375
ENSG00000065060	-0.0865874	0.662446	0.960359
ENSG00000183049	-0.0647182	0.664112	0.960829
ENSG00000128891	0.0721299	0.665286	0.960829
ENSG00000063180	0.079879	0.666922	0.961375
ENSG00000112306	0.117258	0.668234	0.961452
ENSG00000106077	0.0727923	0.670265	0.96256
ENSG00000074356	-0.04883	0.672752	0.962995
ENSG00000198888	0.176275	0.673088	0.962995
ENSG00000003249	0.15176	0.676937	0.965528
ENSG00000123838	-0.411714	0.677386	0.965528
ENSG00000223745	-0.100066	0.678757	0.96568
ENSG00000157911	0.051561	0.684063	0.970713
ENSG00000110448	0.0584804	0.685896	0.970713
ENSG00000114857	-0.123628	0.686269	0.970713
ENSG00000116731	-0.0488976	0.687377	0.970713
ENSG00000100201	-0.0946334	0.691039	0.974085
ENSG00000137154	0.11903	0.692322	0.974095
ENSG00000235297	-0.127363	0.697346	0.97634
ENSG00000244026	0.0738383	0.698188	0.97634
ENSG00000110700	0.0954071	0.699619	0.97634
ENSG00000224597	0.0520139	0.70075	0.97634
ENSG00000271605	-0.0886781	0.701975	0.97634
ENSG00000261505	-0.129986	0.702218	0.97634
ENSG00000234335	-0.130695	0.703405	0.97634
ENSG00000122986	0.0460673	0.70634	0.97634
ENSG00000204628	0.0904854	0.706645	0.97634
ENSG00000254999	0.0622059	0.706697	0.97634
ENSG00000222057	0.183275	0.708602	0.976995
ENSG00000147421	-0.0705429	0.710548	0.976995
ENSG00000188910	0.204028	0.711007	0.976995
ENSG00000145476	-0.0824752	0.715512	0.979284
ENSG00000082014	0.0697798	0.715572	0.979284
ENSG00000177989	0.079863	0.717118	0.979284
ENSG00000136868	0.0394739	0.717799	0.979284
ENSG00000102854	-0.345856	0.72096	0.979522
ENSG00000178715	-0.141919	0.722274	0.979522
ENSG00000114999	-0.0412411	0.724685	0.979522
ENSG00000135249	-0.0548614	0.724755	0.979522
ENSG00000242259	0.029432	0.726447	0.979522
ENSG00000185730	-0.0439774	0.727581	0.979522
ENSG00000166974	-0.0276324	0.728229	0.979522
ENSG00000020633	-0.0487411	0.730246	0.979522
ENSG00000050344	0.0692221	0.732929	0.979522
ENSG00000084623	0.0661797	0.733602	0.979522
ENSG00000204623	0.108682	0.734572	0.979522
ENSG00000211450	-0.0606732	0.7364	0.979522
ENSG00000162892	0.0417363	0.737628	0.979522
ENSG00000124203	-0.0558514	0.737659	0.979522
ENSG00000109323	0.0373559	0.738157	0.979522
ENSG00000142937	0.0768076	0.739165	0.979522
ENSG00000177479	-0.0353898	0.74025	0.979522
ENSG00000145012	-0.0618599	0.746164	0.979522
ENSG00000049541	0.0501972	0.746414	0.979522
ENSG00000164610	0.0434802	0.752106	0.979522
ENSG00000234782	-0.134746	0.752167	0.979522
ENSG00000177374	-0.0696252	0.752359	0.979522
ENSG00000153933	-0.0669062	0.753261	0.979522
ENSG00000182307	-0.0267991	0.755476	0.979522
ENSG00000049768	0.0857843	0.756411	0.979522
ENSG00000176953	0.0356398	0.758446	0.979522
ENSG00000143553	0.0337209	0.758904	0.979522
ENSG00000272325	-0.0456612	0.766227	0.979522
ENSG00000170100	0.0333742	0.76714	0.979522
ENSG00000164663	-0.0518866	0.768615	0.979522
ENSG00000136098	0.0432184	0.768701	0.979522
ENSG00000233695	0.171085	0.772167	0.979522
ENSG00000176533	-0.0534178	0.772362	0.979522
ENSG00000090520	-0.0314667	0.772634	0.979522
ENSG00000178464	0.0843363	0.773581	0.979522
ENSG00000198727	0.115609	0.775656	0.979522
ENSG00000243829	-0.103299	0.777732	0.979522
ENSG00000107960	0.0345196	0.778462	0.979522
ENSG00000114982	-0.0285079	0.779193	0.979522
ENSG00000204387	-0.061026	0.780129	0.979522
ENSG00000197766	0.137849	0.780739	0.979522
ENSG00000116198	-0.0389602	0.780895	0.979522
ENSG00000219928	-0.149111	0.781507	0.979522
ENSG00000156170	-0.0488065	0.785779	0.979522
ENSG00000234290	0.0705624	0.78628	0.979522
ENSG00000197375	-0.0631641	0.786811	0.979522
ENSG00000120539	-0.0666623	0.789779	0.979522
ENSG00000120889	-0.0410527	0.790017	0.979522
ENSG00000168028	0.0787683	0.79089	0.979522
ENSG00000183943	0.0370604	0.790927	0.979522
ENSG00000259642	-0.048569	0.791943	0.979522
ENSG00000175265	-0.0955747	0.793613	0.979522
ENSG00000167984	-0.0358514	0.794203	0.979522
ENSG00000211899	0.105329	0.79454	0.979522
ENSG00000211791	0.0491927	0.794855	0.979522
ENSG00000090863	0.0406898	0.795718	0.979522
ENSG00000213190	0.0604442	0.797218	0.979522
ENSG00000187097	0.0400451	0.797909	0.979522
ENSG00000257275	-0.148883	0.800029	0.979522
ENSG00000108679	-0.0612218	0.800901	0.979522
ENSG00000220472	-0.0728278	0.801292	0.979522
ENSG00000236901	-0.0590861	0.801414	0.979522
ENSG00000274012	-0.0764229	0.801992	0.979522
ENSG00000115350	-0.0635394	0.805559	0.979522
ENSG00000162959	0.0576079	0.80605	0.979522
ENSG00000012124	0.0739586	0.807898	0.979522
ENSG00000149187	0.0385713	0.809251	0.979522
ENSG00000068079	-0.0620949	0.811019	0.979522
ENSG00000179051	-0.0236717	0.811099	0.979522
ENSG00000089009	-0.0661011	0.812203	0.979522
ENSG00000171823	0.0301667	0.812814	0.979522
ENSG00000198899	0.0879815	0.81406	0.979522
ENSG00000136933	-0.028122	0.814331	0.979522
ENSG00000008988	0.08051	0.814466	0.979522
ENSG00000248275	-0.0413795	0.818472	0.979522
ENSG00000146677	-0.0752197	0.819527	0.979522
ENSG00000226360	0.0619895	0.819919	0.979522
ENSG00000168081	0.0682506	0.820006	0.979522
ENSG00000110888	-0.0508077	0.821551	0.979522
ENSG00000244187	-0.0462563	0.822129	0.979522
ENSG00000148339	-0.0230447	0.82242	0.979522
ENSG00000170889	0.0702944	0.823106	0.979522
ENSG00000103528	-0.0562096	0.82645	0.981733
ENSG00000243199	-0.0692717	0.828047	0.981733
ENSG00000206573	-0.057146	0.828932	0.981733
ENSG00000269867	0.0374701	0.832018	0.981733
ENSG00000124469	0.150599	0.833551	0.981733
ENSG00000230099	-0.0473548	0.834466	0.981733
ENSG00000283041	-0.0571128	0.83502	0.981733
ENSG00000171067	0.0283355	0.835244	0.981733
ENSG00000121210	-0.020369	0.838431	0.983965
ENSG00000147883	-0.0481819	0.841146	0.985637
ENSG00000237181	-0.0336027	0.845407	0.985742
ENSG00000261172	0.12412	0.846248	0.985742
ENSG00000117616	-0.0415609	0.849695	0.985742
ENSG00000104687	0.0192883	0.849782	0.985742
ENSG00000167977	0.0152241	0.851733	0.985742
ENSG00000117597	0.0198544	0.852842	0.985742
ENSG00000164649	-0.0302712	0.853182	0.985742
ENSG00000185721	0.0244937	0.854539	0.985742
ENSG00000197381	-0.0206566	0.856642	0.985742
ENSG00000274712	-0.0344079	0.858098	0.985742
ENSG00000078114	0.324446	0.859297	0.985742
ENSG00000059145	0.0301782	0.859604	0.985742
ENSG00000260917	0.0356592	0.86085	0.985742
ENSG00000135441	0.0293355	0.860968	0.985742
ENSG00000115539	-0.0272563	0.862945	0.985742
ENSG00000133056	-0.0254651	0.864522	0.985742
ENSG00000127955	-0.0487668	0.867333	0.985742
ENSG00000144713	0.052233	0.868627	0.985742
ENSG00000178385	-0.0276085	0.87146	0.985742
ENSG00000149806	-0.0485033	0.87469	0.985742
ENSG00000091513	-0.055752	0.876243	0.985742
ENSG00000229807	0.171617	0.876595	0.985742
ENSG00000187621	0.0566769	0.878139	0.985742
ENSG00000084110	0.0225762	0.879179	0.985742
ENSG00000186871	-0.0504998	0.881304	0.985742
ENSG00000231684	-0.0307363	0.882097	0.985742
ENSG00000120458	0.0331525	0.883237	0.985742
ENSG00000075340	0.027898	0.884707	0.985742
ENSG00000211734	0.0310365	0.885421	0.985742
ENSG00000056972	0.0168881	0.885588	0.985742
ENSG00000028277	-0.0151639	0.886939	0.985742
ENSG00000227827	-0.106712	0.887727	0.985742
ENSG00000137101	-0.0456126	0.889813	0.985742
ENSG00000064607	0.0147888	0.890384	0.985742
ENSG00000237973	-0.0585826	0.89126	0.985742
ENSG00000136828	-0.0313592	0.891852	0.985742
ENSG00000211966	0.0663238	0.892087	0.985742
ENSG00000160602	0.0193603	0.893653	0.985742
ENSG00000171858	-0.0546765	0.893872	0.985742
ENSG00000089057	0.0259268	0.895862	0.985742
ENSG00000136942	-0.0480409	0.895873	0.985742
ENSG00000086548	0.0907491	0.896276	0.985742
ENSG00000048462	0.0692314	0.896716	0.985742
ENSG00000136930	-0.0180883	0.899681	0.986522
ENSG00000176915	-0.00960461	0.900008	0.986522
ENSG00000100342	0.0295828	0.904653	0.990194
ENSG00000276043	-0.0264051	0.90985	0.991984
ENSG00000256745	0.0224903	0.910046	0.991984
ENSG00000243964	0.033997	0.910185	0.991984
ENSG00000204936	0.118043	0.912039	0.992589
ENSG00000228929	-0.0278825	0.916439	0.993793
ENSG00000110328	-0.060504	0.917347	0.993793
ENSG00000158473	-0.0157742	0.918428	0.993793
ENSG00000231767	-0.0347509	0.91849	0.993793
ENSG00000065308	-0.0118942	0.920066	0.993793
ENSG00000181524	0.0339123	0.92095	0.993793
ENSG00000242445	0.0248934	0.923903	0.994382
ENSG00000223803	-0.0384265	0.924098	0.994382
ENSG00000196295	0.0201357	0.926644	0.994457
ENSG00000186193	-0.0532551	0.928909	0.994457
ENSG00000251474	-0.0211194	0.929596	0.994457
ENSG00000117707	-0.0729234	0.929711	0.994457
ENSG00000258441	-0.0275317	0.931387	0.994457
ENSG00000100721	-0.0398026	0.932085	0.994457
ENSG00000066583	0.0134788	0.933433	0.994457
ENSG00000198840	0.0317719	0.935475	0.994457
ENSG00000239839	0.0683502	0.935959	0.994457
ENSG00000173926	-0.0151787	0.939117	0.994457
ENSG00000240376	0.0184458	0.9435	0.994457
ENSG00000099284	-0.0147356	0.944947	0.994457
ENSG00000184900	0.00596087	0.946406	0.994457
ENSG00000218227	0.0187753	0.946718	0.994457
ENSG00000144021	0.00448499	0.947722	0.994457
ENSG00000184863	-0.0128103	0.949842	0.994457
ENSG00000211694	-0.0196163	0.951969	0.994457
ENSG00000255717	-0.00684783	0.95197	0.994457
ENSG00000163597	0.0122955	0.954205	0.994457
ENSG00000100711	-0.00503303	0.957347	0.994457
ENSG00000261455	-0.00833277	0.959862	0.994457
ENSG00000247982	-0.0135103	0.960471	0.994457
ENSG00000211746	-0.0109787	0.960701	0.994457
ENSG00000157734	0.0139587	0.961522	0.994457
ENSG00000168763	-0.00471602	0.961945	0.994457
ENSG00000167483	0.0125622	0.963692	0.994457
ENSG00000129518	0.00587348	0.96499	0.994457
ENSG00000196236	0.00538204	0.965744	0.994457
ENSG00000108960	-0.0119189	0.97036	0.994457
ENSG00000151498	-0.00346969	0.971475	0.994457
ENSG00000114391	-0.0104023	0.971547	0.994457
ENSG00000119650	0.00552871	0.971695	0.994457
ENSG00000172183	-0.00570475	0.973855	0.994457
ENSG00000136044	-0.00530634	0.974127	0.994457
ENSG00000026559	-0.0135502	0.974517	0.994457
ENSG00000174227	0.00395345	0.97514	0.994457
ENSG00000211778	-0.00788905	0.975661	0.994457
ENSG00000147677	-0.00411298	0.979104	0.994457
ENSG00000100889	-0.00380236	0.980734	0.994457
ENSG00000273356	-0.00440052	0.982269	0.994457
ENSG00000130119	0.00272388	0.982628	0.994457
ENSG00000128272	-0.00268542	0.982882	0.994457
ENSG00000118523	-0.0159306	0.983011	0.994457
ENSG00000149273	-0.00529311	0.984236	0.994457
ENSG00000125877	-0.00299616	0.984571	0.994457
ENSG00000148411	0.00356872	0.984603	0.994457
ENSG00000147535	-0.00404797	0.985345	0.994457
ENSG00000126216	0.00115017	0.990331	0.996838
ENSG00000169598	0.00162508	0.990911	0.996838
ENSG00000230202	-0.00251024	0.991619	0.996838
ENSG00000085978	0.000599088	0.994867	0.998337
ENSG00000211710	-0.00185976	0.995724	0.998337
ENSG00000135211	-0.000540532	0.99705	0.998356
ENSG00000171943	-0.000191773	0.999237	0.999237
