# Supplementary material for: Evaluation of blood gene expression levels in facioscapulohumeral muscular dystrophy patients
Source: Sci Rep. 2020 Oct 16;10:17547. doi: 10.1038/s41598-020-74687-5 (PMC7567883; doi:10.1038/s41598-020-74687-5)
Supplement: Supplementary file 2 — Supplementary Information 1. [file 41598_2020_74687_MOESM2_ESM.zip › supplementary-files/Suppl_File_3.xlsx]

## Sheet: Sheet1
gene	avg.logcpm.RUMC	avg.logcpm.UNEW	logfc.RUMC	logfc.UNEW	p.RUMC	p.UNEW	sign
ENSG00000005884	2.632	2.572	0.271	0.478	0.047	0.021	concordant
ENSG00000027847	5.134	4.696	0.355	0.31	0.021	0.042	concordant
ENSG00000065357	8.368	8.023	0.272	0.287	0.026	0.044	concordant
ENSG00000074803	3.086	3.905	1.735	3.634	0.024	0.009	concordant
ENSG00000079435	3.433	3.468	0.243	0.257	0.022	0.041	concordant
ENSG00000100350	2.039	2.232	0.432	0.645	0.025	0.001	concordant
ENSG00000100359	6.99	6.527	0.206	0.278	0.039	0.046	concordant
ENSG00000115750	2.168	3.136	-0.311	-0.583	0.024	0	concordant
ENSG00000120306	6.105	5.084	0.411	0.624	0.021	0.008	concordant
ENSG00000120318	7.363	7.363	0.232	0.429	0.036	0.015	concordant
ENSG00000135144	4.338	3.915	0.424	0.541	0.027	0.047	concordant
ENSG00000135596	8.456	7.988	0.246	0.31	0.035	0.039	concordant
ENSG00000138030	1.972	1.668	0.375	0.524	0.013	0.024	concordant
ENSG00000145491	4.157	3.713	0.313	0.502	0.028	0.01	concordant
ENSG00000159267	2.902	3.465	-0.231	-0.249	0.023	0.04	concordant
ENSG00000162775	3.209	4.214	-0.184	-0.32	0.048	0.029	concordant
ENSG00000167552	9.292	8.817	0.27	0.422	0.015	0.019	concordant
ENSG00000168229	2.992	3.942	-0.362	-0.633	0.044	0.046	concordant
ENSG00000170909	7.411	7.126	0.286	0.499	0.021	0.018	concordant
ENSG00000175866	4.173	3.964	0.384	0.452	0.005	0.05	concordant
ENSG00000179933	5.553	5.159	0.106	0.233	0.046	0.032	concordant
ENSG00000185000	7.198	6.549	0.241	0.315	0.046	0.033	concordant
ENSG00000204839	4.913	3.817	0.353	0.652	0.047	0.007	concordant
ENSG00000213930	5.023	4.423	0.21	0.238	0.027	0.038	concordant
ENSG00000215908	4.523	5.88	-0.292	-0.614	0.017	0.03	concordant
ENSG00000247315	4.81	5.295	-0.182	-0.181	0.014	0.041	concordant
ENSG00000261222	3.751	3.669	0.4	0.768	0.049	0.039	concordant
ENSG00000266714	7.698	7.457	0.329	0.459	0.03	0.034	concordant
ENSG00000091986	-1.22	-0.635	1.049	-1.931	0.04	0.007	discordant
ENSG00000144468	4.359	4.661	0.151	-0.178	0.016	0.044	discordant
ENSG00000155093	3.417	3.863	0.466	-0.771	0.005	0.034	discordant
ENSG00000161542	4.533	4.661	-0.118	0.148	0.024	0.037	discordant
ENSG00000203875	4.958	4.702	0.491	-0.872	0.038	0.028	discordant
ENSG00000265298	4.044	3.636	-0.18	0.287	0.012	0.025	discordant
