# Supplementary material for: Evaluation of blood gene expression levels in facioscapulohumeral muscular dystrophy patients
Source: Sci Rep. 2020 Oct 16;10:17547. doi: 10.1038/s41598-020-74687-5 (PMC7567883; doi:10.1038/s41598-020-74687-5)
Supplement: Supplementary file 2 — Supplementary Information 1. [file 41598_2020_74687_MOESM2_ESM.zip › supplementary-files/Suppl_File_4.xlsx]

## Sheet: overenrichments
A	B	nab	expected_nab	pvalue	fdr	result
de.group	R-HSA-1430728 Metabolism	6022	5488.28	1.10552e-15	3.9069e-13	Over-enrichment
de.group	R-HSA-1630316 Glycosaminoglycan metabolism	148	71.5188	2.28722e-15	6.73586e-13	Over-enrichment
de.group	R-HSA-556833 Metabolism of lipids	1650	1375.82	1.56116e-13	3.94081e-11	Over-enrichment
de.group	R-HSA-1500931 Cell-Cell communication	288	185.017	1.98592e-12	4.38639e-10	Over-enrichment
de.group	R-HSA-6804115 TP53 regulates transcription of additional cell cycle genes whose exact role in the p53 pathway remain uncertain	142	74.3524	2.79301e-12	5.48362e-10	Over-enrichment
de.group	R-HSA-1638091 Heparan sulfate/heparin (HS-GAG) metabolism	82	35.1234	1.45908e-11	2.57819e-09	Over-enrichment
de.group	R-HSA-1474244 Extracellular matrix organization	322	217.058	2.32163e-11	3.72939e-09	Over-enrichment
de.group	R-HSA-1482922 Acyl chain remodelling of PI	40	11.2118	2.65768e-11	3.91343e-09	Over-enrichment
de.group	R-HSA-1483257 Phospholipid metabolism	492	367.978	5.52055e-10	7.5037e-08	Over-enrichment
de.group	R-HSA-211859 Biological oxidations	412	299.619	6.03712e-10	7.61971e-08	Over-enrichment
de.group	R-HSA-1483206 Glycerophospholipid biosynthesis	356	254.169	1.33242e-09	1.56959e-07	Over-enrichment
de.group	R-HSA-975576 N-glycan antennae elongation in the medial/trans-Golgi	42	15.142	1.38937e-08	1.53439e-06	Over-enrichment
de.group	R-HSA-2022854 Keratan sulfate biosynthesis	30	8.8858	2.60878e-08	2.7116e-06	Over-enrichment
de.group	R-HSA-1793185 Chondroitin sulfate/dermatan sulfate metabolism	64	30.0353	6.76971e-08	5.98104e-06	Over-enrichment
de.group	R-HSA-2022928 HS-GAG biosynthesis	46	18.74	1.03369e-07	8.69775e-06	Over-enrichment
de.group	R-HSA-429947 Deadenylation of mRNA	184	121.438	1.16429e-07	9.35141e-06	Over-enrichment
de.group	R-HSA-446728 Cell junction organization	162	105.823	3.64772e-07	2.54708e-05	Over-enrichment
de.group	R-HSA-6794361 Neurexins and neuroligins	76	39.9771	3.74782e-07	2.54708e-05	Over-enrichment
de.group	R-HSA-6794362 Protein-protein interactions at synapses	114	68.2654	4.03202e-07	2.63873e-05	Over-enrichment
de.group	R-HSA-429914 Deadenylation-dependent mRNA decay	432	340.709	1.66757e-06	8.92905e-05	Over-enrichment
de.group	R-HSA-202733 Cell surface interactions at the vascular wall	200	140.057	1.72571e-06	8.96859e-05	Over-enrichment
de.group	R-HSA-8957322 Metabolism of steroids	374	290.356	2.17584e-06	0.000101832	Over-enrichment
de.group	R-HSA-1638074 Keratan sulfate/keratin metabolism	54	26.3375	2.19425e-06	0.000101832	Over-enrichment
de.group	R-HSA-1236394 Signaling by ERBB4	160	107.58	2.19869e-06	0.000101832	Over-enrichment
de.group	R-HSA-211935 Fatty acids	12	2.1119	2.68246e-06	0.000113368	Over-enrichment
de.group	R-HSA-2022870 Chondroitin sulfate biosynthesis	22	6.6944	2.84414e-06	0.000116874	Over-enrichment
de.group	R-HSA-446203 Asparagine N-linked glycosylation	1184	1034.8	3.54338e-06	0.000139137	Over-enrichment
de.group	R-HSA-2122948 Activated NOTCH1 Transmits Signal to the Nucleus	114	71.6167	3.6686e-06	0.000140922	Over-enrichment
de.group	R-HSA-977225 Amyloid fiber formation	394	309.912	3.80877e-06	0.000143193	Over-enrichment
de.group	R-HSA-975577 N-Glycan antennae elongation	20	5.8281	4.24066e-06	0.000156109	Over-enrichment
de.group	R-HSA-3000171 Non-integrin membrane-ECM interactions	92	54.8908	4.58004e-06	0.000165162	Over-enrichment
de.group	R-HSA-189085 Digestion of dietary carbohydrate	12	2.2689	5.56437e-06	0.000196645	Over-enrichment
de.group	R-HSA-3560782 Diseases associated with glycosaminoglycan metabolism	62	32.9096	5.81239e-06	0.000201382	Over-enrichment
de.group	R-HSA-391908 Prostanoid ligand receptors	6	0.4485	7.94941e-06	0.000270127	Over-enrichment
de.group	R-HSA-1971475 A tetrasaccharide linker sequence is required for GAG synthesis	36	15.5782	9.2741e-06	0.000307185	Over-enrichment
de.group	R-HSA-3781865 Diseases of glycosylation	238	176.398	9.44159e-06	0.000307185	Over-enrichment
de.group	R-HSA-9615017 FOXO-mediated transcription of oxidative stress, metabolic and neuronal genes	96	59.7016	1.46078e-05	0.000436324	Over-enrichment
de.group	R-HSA-9620244 Long-term potentiation	74	42.8391	1.48158e-05	0.000436324	Over-enrichment
de.group	R-HSA-9006934 Signaling by Receptor Tyrosine Kinases	1142	1005.58	1.68017e-05	0.0004867	Over-enrichment
de.group	R-HSA-1482883 Acyl chain remodeling of DAG and TAG	20	6.4722	1.93915e-05	0.000552657	Over-enrichment
de.group	R-HSA-212676 Dopamine Neurotransmitter Release Cycle	42	20.2953	2.37233e-05	0.000654986	Over-enrichment
de.group	R-HSA-211958 Miscellaneous substrates	10	1.8265	2.50246e-05	0.000680284	Over-enrichment
de.group	R-HSA-5250924 B-WICH complex positively regulates rRNA expression	518	429.142	2.68665e-05	0.000717583	Over-enrichment
de.group	R-HSA-8853659 RET signaling	78	46.698	2.72089e-05	0.000717583	Over-enrichment
de.group	R-HSA-421270 Cell-cell junction organization	82	49.8332	2.83898e-05	0.000737718	Over-enrichment
de.group	R-HSA-71387 Metabolism of carbohydrates	800	689.216	2.92023e-05	0.000747833	Over-enrichment
de.group	R-HSA-420029 Tight junction interactions	24	8.9837	3.16868e-05	0.000799865	Over-enrichment
de.group	R-HSA-1296041 Activation of G protein gated Potassium channels	38	18	3.80168e-05	0.00090778	Over-enrichment
de.group	R-HSA-1296059 G protein gated Potassium channels	38	18	3.80168e-05	0.00090778	Over-enrichment
de.group	R-HSA-997272 Inhibition of voltage gated Ca2+ channels via Gbeta/gamma subunits	38	18	3.80168e-05	0.00090778	Over-enrichment
de.group	R-HSA-211945 Phase I - Functionalization of compounds	184	134.201	4.28395e-05	0.0010093	Over-enrichment
de.group	R-HSA-156580 Phase II - Conjugation of compounds	212	158.286	4.45389e-05	0.00103553	Over-enrichment
de.group	R-HSA-5683057 MAPK family signaling cascades	1064	939.642	5.00509e-05	0.00114108	Over-enrichment
de.group	R-HSA-399719 Trafficking of AMPA receptors	110	72.9703	5.10159e-05	0.00114108	Over-enrichment
de.group	R-HSA-399721 Glutamate binding, activation of AMPA receptors and synaptic plasticity	110	72.9703	5.10159e-05	0.00114108	Over-enrichment
de.group	R-HSA-373753 Nephrin family interactions	98	63.4627	5.51343e-05	0.00121778	Over-enrichment
de.group	R-HSA-1296065 Inwardly rectifying K+ channels	38	18.3486	5.6859e-05	0.00124037	Over-enrichment
de.group	R-HSA-1912422 Pre-NOTCH Expression and Processing	410	334.918	6.35722e-05	0.0013699	Over-enrichment
de.group	R-HSA-447038 NrCAM interactions	18	6.0972	8.99551e-05	0.00189272	Over-enrichment
de.group	R-HSA-112316 Neuronal System	548	462.31	8.99764e-05	0.00189272	Over-enrichment
de.group	R-HSA-5658623 FGFRL1 modulation of FGFR1 signaling	6	0.6931	9.19552e-05	0.00189803	Over-enrichment
de.group	R-HSA-3000170 Syndecan interactions	64	37.7347	9.37449e-05	0.00190399	Over-enrichment
de.group	R-HSA-5673001 RAF/MAP kinase cascade	940	828.798	0.000117206	0.00232756	Over-enrichment
de.group	R-HSA-8963743 Digestion and absorption	14	4.0811	0.000117234	0.00232756	Over-enrichment
de.group	R-HSA-8935690 Digestion	12	3.1271	0.000127575	0.00250472	Over-enrichment
de.group	R-HSA-1655829 Regulation of cholesterol biosynthesis by SREBP (SREBF)	216	164.833	0.000129621	0.00251692	Over-enrichment
de.group	R-HSA-5684996 MAPK1/MAPK3 signaling	954	843.08	0.000137811	0.00264687	Over-enrichment
de.group	R-HSA-5250913 Positive epigenetic regulation of rRNA expression	610	522.24	0.000152017	0.00288832	Over-enrichment
de.group	R-HSA-6791312 TP53 Regulates Transcription of Cell Cycle Genes	236	182.958	0.000158256	0.00297487	Over-enrichment
de.group	R-HSA-9006931 Signaling by Nuclear Receptors	940	831.756	0.000180127	0.00335036	Over-enrichment
de.group	R-HSA-1912408 Pre-NOTCH Transcription and Translation	370	303.429	0.000194322	0.00357675	Over-enrichment
de.group	R-HSA-382551 Transport of small molecules	1578	1439.44	0.000208884	0.00380514	Over-enrichment
de.group	R-HSA-156590 Glutathione conjugation	116	80.7553	0.00021546	0.00384564	Over-enrichment
de.group	R-HSA-5365859 RA biosynthesis pathway	62	37.5696	0.000249958	0.00428812	Over-enrichment
de.group	R-HSA-901032 ER Quality Control Compartment (ERQC)	122	86.1267	0.000255538	0.00434169	Over-enrichment
de.group	R-HSA-9033241 Peroxisomal protein import	218	168.78	0.000263733	0.00443824	Over-enrichment
de.group	R-HSA-438066 Unblocking of NMDA receptors, glutamate binding and activation	68	42.3499	0.000271669	0.00448905	Over-enrichment
de.group	R-HSA-112315 Transmission across Chemical Synapses	486	410.864	0.000271833	0.00448905	Over-enrichment
de.group	R-HSA-6809371 Formation of the cornified envelope	68	42.4681	0.000293294	0.00477196	Over-enrichment
de.group	R-HSA-1251985 Nuclear signaling by ERBB4	46	25.7076	0.000294365	0.00477196	Over-enrichment
de.group	R-HSA-391903 Eicosanoid ligand-binding receptors	6	0.8643	0.000307101	0.00493316	Over-enrichment
de.group	R-HSA-4420332 Defective B3GALT6 causes EDSP2 and SEMDJL1	24	10.535	0.000354169	0.00555355	Over-enrichment
de.group	R-HSA-3906995 Diseases associated with O-glycosylation of proteins	30	14.5162	0.00035515	0.00555355	Over-enrichment
de.group	R-HSA-157118 Signaling by NOTCH	1108	995.854	0.000360466	0.00558723	Over-enrichment
de.group	R-HSA-975578 Reactions specific to the complex N-glycan synthesis pathway	22	9.3078	0.000379034	0.00572603	Over-enrichment
de.group	R-HSA-1980145 Signaling by NOTCH2	106	73.7041	0.000386946	0.00579435	Over-enrichment
de.group	R-HSA-2979096 NOTCH2 Activation and Transmission of Signal to the Nucleus	90	60.5965	0.000397356	0.00590024	Over-enrichment
de.group	R-HSA-3000178 ECM proteoglycans	64	39.9139	0.000425968	0.00624161	Over-enrichment
de.group	R-HSA-6806667 Metabolism of fat-soluble vitamins	52	30.6652	0.000427411	0.00624161	Over-enrichment
de.group	R-HSA-70350 Fructose catabolism	22	9.422	0.000447201	0.00637139	Over-enrichment
de.group	R-HSA-73772 RNA Polymerase I Promoter Escape	542	465.197	0.000447319	0.00637139	Over-enrichment
de.group	R-HSA-9617324 Negative regulation of NMDA receptor-mediated neuronal transmission	70	44.7288	0.000450721	0.00637139	Over-enrichment
de.group	R-HSA-388844 Receptor-type tyrosine-protein phosphatases	12	3.5918	0.000455813	0.00639223	Over-enrichment
de.group	R-HSA-428542 Regulation of commissural axon pathfinding by SLIT and ROBO	12	3.6	0.000465197	0.00647246	Over-enrichment
de.group	R-HSA-375165 NCAM signaling for neurite out-growth	102	70.8217	0.000475198	0.00655996	Over-enrichment
de.group	R-HSA-442982 Ras activation upon Ca2+ influx through NMDA receptor	84	56.1404	0.000497679	0.00681705	Over-enrichment
de.group	R-HSA-5654736 Signaling by FGFR1	166	125.374	0.000506822	0.00688889	Over-enrichment
de.group	R-HSA-427413 NoRC negatively regulates rRNA expression	600	520.075	0.000531146	0.00711012	Over-enrichment
de.group	R-HSA-975634 Retinoid metabolism and transport	48	28.0315	0.000576231	0.00765564	Over-enrichment
de.group	R-HSA-190236 Signaling by FGFR	348	288.308	0.000595374	0.00785094	Over-enrichment
de.group	R-HSA-901042 Calnexin/calreticulin cycle	166	125.874	0.000603051	0.00789327	Over-enrichment
de.group	R-HSA-420597 Nectin/Necl trans heterodimerization	4	0.373	0.000634945	0.00824962	Over-enrichment
de.group	R-HSA-1433559 Regulation of KIT signaling	42	23.6956	0.000650622	0.0083916	Over-enrichment
de.group	R-HSA-5250941 Negative epigenetic regulation of rRNA expression	610	531.24	0.000720722	0.00916198	Over-enrichment
de.group	R-HSA-73864 RNA Polymerase I Transcription	656	574.53	0.000752776	0.00950111	Over-enrichment
de.group	R-HSA-5334118 DNA methylation	296	242.398	0.000797973	0.0100001	Over-enrichment
de.group	R-HSA-201722 Formation of the beta-catenin:TCF transactivating complex	398	335.601	0.000837353	0.0103469	Over-enrichment
de.group	R-HSA-112314 Neurotransmitter receptors and postsynaptic signal transmission	412	348.59	0.000858679	0.0105367	Over-enrichment
de.group	R-HSA-73854 RNA Polymerase I Promoter Clearance	654	573.627	0.000875639	0.0106707	Over-enrichment
de.group	R-HSA-75109 Triglyceride biosynthesis	32	16.781	0.000896302	0.0108477	Over-enrichment
de.group	R-HSA-187037 Signaling by NTRK1 (TRKA)	300	246.536	0.000903293	0.010858	Over-enrichment
de.group	R-HSA-8963898 Plasma lipoprotein assembly	50	30.1739	0.000911616	0.010884	Over-enrichment
de.group	R-HSA-193775 Synthesis of bile acids and bile salts via 24-hydroxycholesterol	22	9.9989	0.00098371	0.0116659	Over-enrichment
de.group	R-HSA-5654741 Signaling by FGFR3	162	123.935	0.00101922	0.0120064	Over-enrichment
de.group	R-HSA-211999 CYP2E1 reactions	6	1.0906	0.00105687	0.0123675	Over-enrichment
de.group	R-HSA-111465 Apoptotic cleavage of cellular proteins	136	101.854	0.0012046	0.0138674	Over-enrichment
de.group	R-HSA-8939211 ESR-mediated signaling	816	728.428	0.00120859	0.0138674	Over-enrichment
de.group	R-HSA-9617828 FOXO-mediated transcription of cell cycle genes	42	24.4947	0.00123942	0.0141294	Over-enrichment
de.group	R-HSA-174824 Plasma lipoprotein assembly, remodeling, and clearance	140	105.527	0.00130298	0.0147587	Over-enrichment
de.group	R-HSA-9614085 FOXO-mediated transcription	184	144.11	0.00134055	0.0150875	Over-enrichment
de.group	R-HSA-216083 Integrin cell surface interactions	70	46.6491	0.00136568	0.0152429	Over-enrichment
de.group	R-HSA-1250196 SHC1 events in ERBB2 signaling	62	40.2176	0.0013716	0.0152429	Over-enrichment
de.group	R-HSA-8847993 ERBB2 Activates PTK6 Signaling	10	3.0272	0.00147992	0.0163439	Over-enrichment
de.group	R-HSA-532668 N-glycan trimming in the ER and Calnexin/Calreticulin cycle	218	174.842	0.00155111	0.0170236	Over-enrichment
de.group	R-HSA-9012852 Signaling by NOTCH3	140	106.224	0.00166625	0.0180823	Over-enrichment
de.group	R-HSA-1566948 Elastic fibre formation	40	23.3674	0.00166804	0.0180823	Over-enrichment
de.group	R-HSA-446107 Type I hemidesmosome assembly	18	7.8319	0.00176124	0.0189762	Over-enrichment
de.group	R-HSA-1474290 Collagen formation	106	77.1879	0.00179335	0.0191152	Over-enrichment
de.group	R-HSA-5654743 Signaling by FGFR4	160	123.925	0.00180107	0.0191152	Over-enrichment
de.group	R-HSA-427359 SIRT1 negatively regulates rRNA expression	308	256.847	0.00180658	0.0191152	Over-enrichment
de.group	R-HSA-5654738 Signaling by FGFR2	340	286.188	0.00183131	0.0192615	Over-enrichment
de.group	R-HSA-1296071 Potassium Channels	42	25.043	0.00188022	0.0196589	Over-enrichment
de.group	R-HSA-193368 Synthesis of bile acids and bile salts via 7alpha-hydroxycholesterol	44	26.5984	0.00191231	0.0198767	Over-enrichment
de.group	R-HSA-5173105 O-linked glycosylation	36	20.5807	0.00198071	0.0204673	Over-enrichment
de.group	R-HSA-3000157 Laminin interactions	38	22.0994	0.00201265	0.0206336	Over-enrichment
de.group	R-HSA-166520 Signaling by NTRKs	330	277.554	0.00204742	0.0206336	Over-enrichment
de.group	R-HSA-5578749 Transcriptional regulation by small RNAs	568	498.514	0.00205218	0.0206336	Over-enrichment
de.group	R-HSA-948021 Transport to the Golgi and subsequent modification	716	637.817	0.00205542	0.0206336	Over-enrichment
de.group	R-HSA-68875 Mitotic Prophase	692	615.173	0.00205973	0.0206336	Over-enrichment
de.group	R-HSA-201681 TCF dependent signaling in response to WNT	1150	1050.92	0.00206687	0.0206336	Over-enrichment
de.group	R-HSA-193704 p75 NTR receptor-mediated signalling	226	183.161	0.00209981	0.0208303	Over-enrichment
de.group	R-HSA-191273 Cholesterol biosynthesis	90	64.0763	0.00213267	0.0209357	Over-enrichment
de.group	R-HSA-1181150 Signaling by NODAL	28	14.8281	0.00216274	0.0211136	Over-enrichment
de.group	R-HSA-193692 Regulated proteolysis of p75NTR	40	23.72	0.00218528	0.0212164	Over-enrichment
de.group	R-HSA-442742 CREB1 phosphorylation through NMDA receptor-mediated activation of RAS signaling	118	88.1877	0.00238458	0.0226386	Over-enrichment
de.group	R-HSA-5693606 DNA Double Strand Break Response	372	316.969	0.00239415	0.0226386	Over-enrichment
de.group	R-HSA-73887 Death Receptor Signalling	280	232.589	0.00239582	0.0226386	Over-enrichment
de.group	R-HSA-167044 Signalling to RAS	90	64.4248	0.00248695	0.0229929	Over-enrichment
de.group	R-HSA-1963642 PI3K events in ERBB2 signaling	28	14.983	0.00251139	0.0229929	Over-enrichment
de.group	R-HSA-192105 Synthesis of bile acids and bile salts	56	36.5585	0.00268604	0.0244651	Over-enrichment
de.group	R-HSA-933542 TRAF6 mediated NF-kB activation	56	36.5687	0.00270212	0.0244854	Over-enrichment
de.group	R-HSA-212165 Epigenetic regulation of gene expression	778	698.917	0.00282569	0.0254744	Over-enrichment
de.group	R-HSA-5693565 Recruitment and ATM-mediated phosphorylation of repair and signaling proteins at DNA double strand breaks	364	310.601	0.00291053	0.0261061	Over-enrichment
de.group	R-HSA-1474228 Degradation of the extracellular matrix	126	95.7363	0.00298864	0.0265912	Over-enrichment
de.group	R-HSA-109582 Hemostasis	1120	1025.79	0.00302973	0.0267677	Over-enrichment
de.group	R-HSA-194068 Bile acid and bile salt metabolism	58	38.4706	0.00319416	0.027941	Over-enrichment
de.group	R-HSA-8936459 RUNX1 regulates genes involved in megakaryocyte differentiation and platelet function	372	318.577	0.00324895	0.0282802	Over-enrichment
de.group	R-HSA-9018682 Biosynthesis of maresins	10	3.3839	0.00337572	0.029161	Over-enrichment
de.group	R-HSA-195721 Signaling by WNT	1366	1263.3	0.00338314	0.029161	Over-enrichment
de.group	R-HSA-416482 G alpha (12/13) signalling events	86	61.7748	0.00340473	0.0292046	Over-enrichment
de.group	R-HSA-8874081 MET activates PTK2 signaling	36	21.3146	0.00354035	0.0302212	Over-enrichment
de.group	R-HSA-9034015 Signaling by NTRK3 (TRKC)	70	48.6264	0.00379166	0.0322109	Over-enrichment
de.group	R-HSA-211000 Gene Silencing by RNA	610	542.696	0.00409097	0.0345873	Over-enrichment
de.group	R-HSA-1650814 Collagen biosynthesis and modifying enzymes	78	55.5146	0.00419347	0.0351178	Over-enrichment
de.group	R-HSA-8849932 Synaptic adhesion-like molecules	46	29.3626	0.00429199	0.0357733	Over-enrichment
de.group	R-HSA-1660517 Synthesis of PIPs at the late endosome membrane	38	23.1268	0.00435387	0.0358686	Over-enrichment
de.group	R-HSA-2426168 Activation of gene expression by SREBF (SREBP)	134	103.847	0.00435797	0.0358686	Over-enrichment
de.group	R-HSA-416993 Trafficking of GluR2-containing AMPA receptors	78	55.6063	0.00436974	0.0358686	Over-enrichment
de.group	R-HSA-73728 RNA Polymerase I Promoter Opening	292	246.357	0.00438462	0.0358686	Over-enrichment
de.group	R-HSA-6811438 Intra-Golgi traffic	148	116.248	0.00444509	0.0361085	Over-enrichment
de.group	R-HSA-9037629 Lewis blood group biosynthesis	8	2.4258	0.00445482	0.0361085	Over-enrichment
de.group	R-HSA-9603381 Activated NTRK3 signals through PI3K	12	4.6967	0.00451605	0.0364377	Over-enrichment
de.group	R-HSA-3560783 Defective B4GALT7 causes EDS, progeroid type	22	11.3463	0.00473789	0.0378817	Over-enrichment
de.group	R-HSA-4420097 VEGFA-VEGFR2 Pathway	324	276.397	0.00492086	0.0389917	Over-enrichment
de.group	R-HSA-456926 Thrombin signalling through proteinase activated receptors (PARs)	72	51.0013	0.00530326	0.0416483	Over-enrichment
de.group	R-HSA-9013700 NOTCH4 Activation and Transmission of Signal to the Nucleus	42	26.5658	0.00540997	0.0422983	Over-enrichment
de.group	R-HSA-2980736 Peptide hormone metabolism	134	104.591	0.00552453	0.0426688	Over-enrichment
de.group	R-HSA-391160 Signal regulatory protein family interactions	36	21.9323	0.00558814	0.0429315	Over-enrichment
de.group	R-HSA-9020558 Interleukin-2 signaling	26	14.4143	0.00569211	0.0435409	Over-enrichment
de.group	R-HSA-2559580 Oxidative Stress Induced Senescence	506	447.119	0.00578845	0.0439063	Over-enrichment
de.group	R-HSA-2187335 The retinoid cycle in cones (daylight vision)	6	1.5248	0.00579615	0.0439063	Over-enrichment
de.group	R-HSA-351906 Apoptotic cleavage of cell adhesion proteins	30	17.417	0.00584456	0.0439063	Over-enrichment
de.group	R-HSA-5625886 Activated PKN1 stimulates transcription of AR (androgen receptor) regulated genes KLK2 and KLK3	290	245.939	0.00586098	0.0439063	Over-enrichment
de.group	R-HSA-8957275 Post-translational protein phosphorylation	142	111.853	0.00586411	0.0439063	Over-enrichment
de.group	R-HSA-194138 Signaling by VEGF	324	277.353	0.00590826	0.0440502	Over-enrichment
de.group	R-HSA-210993 Tie2 Signaling	64	44.633	0.00611619	0.0452189	Over-enrichment
de.group	R-HSA-3595177 Defective CHSY1 causes TPBS	10	3.6999	0.00637994	0.0469723	Over-enrichment
de.group	R-HSA-1237044 Erythrocytes take up carbon dioxide and release oxygen	26	14.6079	0.00675667	0.0489969	Over-enrichment
de.group	R-HSA-1480926 O2/CO2 exchange in erythrocytes	26	14.6079	0.00675667	0.0489969	Over-enrichment
de.group	R-HSA-9033658 Blood group systems biosynthesis	8	2.5991	0.00676584	0.0489969	Over-enrichment
de.group	R-HSA-1483191 Synthesis of PC	130	101.764	0.00687879	0.0496115	Over-enrichment
