# Supplementary material for: Evaluation of blood gene expression levels in facioscapulohumeral muscular dystrophy patients
Source: Sci Rep. 2020 Oct 16;10:17547. doi: 10.1038/s41598-020-74687-5 (PMC7567883; doi:10.1038/s41598-020-74687-5)
Supplement: Supplementary file 2 — Supplementary Information 1. [file 41598_2020_74687_MOESM2_ESM.zip › supplementary-files/Suppl_File_5.xlsx]

## Sheet: RUMC_cohort
Score	p.uncorrected	fdr.uncorrected	p.corrected	fdr.corrected
PAX7 score (Banerji)	0.275318	0.367091	0.55132	0.610203
DUX4 score (Yao)	0.162154	0.324307	0.178824	0.610203
DUX4 score (Choi)	0.117637	0.324307	0.353108	0.610203
DUX4 score (Geng)	0.431299	0.431299	0.610203	0.610203

## Sheet: unew_cohort
Score	p.uncorrected	fdr.uncorrected	p.corrected	fdr.corrected
PAX7 score (Banerji)	0.000193151	0.000772603	0.0815016	0.305105
DUX4 score (Yao)	0.0477953	0.063727	0.228829	0.305105
DUX4 score (Choi)	0.0223647	0.0447294	0.202021	0.305105
DUX4 score (Geng)	0.629952	0.629952	0.787081	0.787081
