# Supplementary material for: Evaluation of blood gene expression levels in facioscapulohumeral muscular dystrophy patients
Source: Sci Rep. 2020 Oct 16;10:17547. doi: 10.1038/s41598-020-74687-5 (PMC7567883; doi:10.1038/s41598-020-74687-5)
Supplement: Supplementary file 2 — Supplementary Information 1. [file 41598_2020_74687_MOESM2_ESM.zip › supplementary-files/Suppl_File_6.xlsx]

## Sheet: AUC_mean+CI
gene	mean AUC (%)	lower CI bound (%)	upper CI bound (%)
ENSG00000145491	89.8	79.2	99.6
ENSG00000232912	88.5	71.8	100
ENSG00000175274	88.2	76	100
ENSG00000102978	88.2	72.6	99.2
ENSG00000177951	88.1	73.6	99.6
ENSG00000160685	88.1	74.4	99.2
ENSG00000170956	88	74.8	99.4
ENSG00000170909	88	73.4	100
ENSG00000163812	87.9	73.9	99.6
ENSG00000068323	87.9	76	99.1
ENSG00000005238	87.9	75.3	98.5
ENSG00000114626	87.7	75	99.6
ENSG00000181915	87.6	73.6	100
ENSG00000167552	87.5	72.7	98.9
ENSG00000163719	87.5	74.2	99.6
ENSG00000150991	87.5	74.3	98.2
ENSG00000236675	87.5	71.8	100
ENSG00000106348	87.5	74.4	99.6
ENSG00000120306	87.5	72.9	99.3
ENSG00000089351	87.4	73.8	100
ENSG00000158710	87.4	74.4	99.3
ENSG00000172830	87.3	73.3	100
ENSG00000185000	87.3	73.3	99.6
ENSG00000130475	87.3	70.5	100
ENSG00000120318	87.2	74.9	98
ENSG00000105443	87.2	73.6	98.3
ENSG00000064687	87.2	73.7	100
ENSG00000116786	87.2	72.7	100
ENSG00000168591	87.2	73	100
ENSG00000077454	87.2	70.5	100
ENSG00000282508	87.1	72.6	99.1
ENSG00000141480	87.1	74.4	99.4
ENSG00000185201	87.1	72.9	98.9
ENSG00000132589	87.1	75.3	99.3
ENSG00000085514	87.1	73.8	99.6
ENSG00000129749	87.1	73.1	100
ENSG00000122694	87.1	73.3	99
ENSG00000125505	87.1	74	99.2
ENSG00000165886	87	73.9	99.6
ENSG00000162511	87	72.1	98.5
ENSG00000149798	87	73.4	100
ENSG00000108840	86.9	73.1	98.1
ENSG00000160796	86.9	71.1	100
ENSG00000253676	86.9	73.7	96.9
ENSG00000135596	86.9	72.1	100
ENSG00000130830	86.9	73.5	99
ENSG00000196189	86.9	73.4	99.6
ENSG00000160703	86.8	72.9	100
ENSG00000169220	86.8	72.7	99.2
ENSG00000160741	86.8	74.6	98.8
ENSG00000134815	86.8	74.2	99.4
ENSG00000101150	86.7	73.5	98
ENSG00000184922	86.7	72.5	99.6
ENSG00000105397	86.7	72.4	100
ENSG00000141562	86.7	71.8	99.6
ENSG00000142784	86.7	75.3	98.5
ENSG00000160570	86.7	73.6	98.9
ENSG00000151948	86.7	72.8	98.5
ENSG00000164483	86.7	70.8	99.6
ENSG00000117676	86.7	74.2	99.2
ENSG00000133246	86.6	70.4	99.2
ENSG00000110719	86.6	71.6	100
ENSG00000269981	86.6	73.8	100
ENSG00000260005	86.6	69.9	100
ENSG00000187954	86.6	72	98.2
ENSG00000124102	86.6	72.4	100
ENSG00000185115	86.6	74.8	99.1
ENSG00000268734	86.6	74.1	98.2
ENSG00000118960	86.6	71.2	100
ENSG00000181444	86.6	72.1	99.6
ENSG00000123810	86.6	71.8	98.8
ENSG00000033627	86.6	73.3	100
ENSG00000073584	86.6	69.4	100
ENSG00000169221	86.6	72.7	99.3
ENSG00000161638	86.5	73	98.6
ENSG00000025708	86.5	71.2	99
ENSG00000134049	86.5	72.5	96.8
ENSG00000197324	86.5	72.8	99.3
ENSG00000269352	86.5	71.8	97.4
ENSG00000110080	86.5	72.5	97.7
ENSG00000163913	86.5	71.5	100
ENSG00000157823	86.5	73	97
ENSG00000090020	86.5	71.6	99.4
ENSG00000109016	86.5	72.6	99.4
ENSG00000185359	86.5	72.4	100
ENSG00000196923	86.5	72.9	99.2
ENSG00000125753	86.5	73.7	99.6
ENSG00000198846	86.5	71.5	98.9
ENSG00000114738	86.5	70.6	98.5
ENSG00000196182	86.4	72.8	98.9
ENSG00000172932	86.4	71.9	100
ENSG00000131759	86.4	74	99.3
ENSG00000163191	86.4	73.6	99
ENSG00000122359	86.4	73.1	99.2
ENSG00000100055	86.4	69.9	98.2
ENSG00000159720	86.4	72.7	98.9
ENSG00000066336	86.4	72.5	99.2
ENSG00000198055	86.4	71.6	98.8
ENSG00000013364	86.4	72.2	98.6
ENSG00000143434	86.3	67.8	99.2
ENSG00000187676	86.3	72.4	99.6
ENSG00000159840	86.3	72.3	98.5
ENSG00000160410	86.3	71.8	99.2
ENSG00000204463	86.3	73.8	98.6
ENSG00000173327	86.3	72.4	99.6
ENSG00000225873	86.3	73.3	98.8
ENSG00000129925	86.3	71.2	100
ENSG00000102886	86.3	71.6	100
ENSG00000103005	86.3	73.8	98.7
ENSG00000160593	86.2	72.1	98.5
ENSG00000125122	86.2	67.6	99.3
ENSG00000160746	86.2	72.5	98.5
ENSG00000068354	86.2	72.3	99.6
ENSG00000173020	86.2	71	99.6
ENSG00000072062	86.2	73.3	99.1
ENSG00000129993	86.2	72.4	100
ENSG00000159588	86.2	70.9	100
ENSG00000156860	86.2	72.5	99.6
ENSG00000156858	86.2	72.2	100
ENSG00000148356	86.2	70.5	99
ENSG00000213654	86.2	71.9	99.1
ENSG00000111348	86.2	73.4	98.6
ENSG00000127084	86.2	71.8	99
ENSG00000145901	86.2	72.8	99.6
ENSG00000164877	86.2	71.2	99.6
ENSG00000068308	86.1	72.4	99.4
ENSG00000183597	86.1	71.8	98.2
ENSG00000161036	86.1	72.1	99.1
ENSG00000089639	86.1	73.5	98.7
ENSG00000110619	86.1	72.4	98.9
ENSG00000213903	86.1	69.4	99
ENSG00000066322	86.1	71.4	98.9
ENSG00000125734	86.1	71.8	98.6
ENSG00000115866	86.1	72	99.2
ENSG00000125449	86.1	71.4	99.6
ENSG00000100106	86.1	71.1	98.2
ENSG00000143570	86.1	69.7	99.3
ENSG00000148719	86.1	74.3	97.7
ENSG00000104973	86.1	72.2	98.9
ENSG00000137207	86.1	72.5	98.8
ENSG00000091073	86.1	70.5	98.9
ENSG00000102393	86.1	70.4	98.5
ENSG00000146094	86.1	73.5	99.6
ENSG00000100299	86.1	71.2	98.3
ENSG00000107738	86	71.4	98.7
ENSG00000159267	86	70.5	98.6
ENSG00000183019	86	69.4	98.6
ENSG00000183918	86	71.5	98.2
ENSG00000168795	86	71.6	98.6
ENSG00000265666	86	73.5	97.8
ENSG00000235568	86	73.3	97.8
ENSG00000177105	86	72.4	98.2
ENSG00000182885	86	72.9	99.3
ENSG00000198105	86	72.9	98.8
ENSG00000172977	86	72.3	98.3
ENSG00000152749	86	69.2	99.6
ENSG00000198925	86	72	100
ENSG00000177731	85.9	72.1	99.2
ENSG00000160211	85.9	72.2	99.6
ENSG00000124107	85.9	69.7	100
ENSG00000171777	85.9	71.6	99.4
ENSG00000105287	85.9	72	98.5
ENSG00000131069	85.9	71.2	99.2
ENSG00000247315	85.9	72.6	99.2
ENSG00000138621	85.9	71.4	98.9
ENSG00000104946	85.9	70.5	99.6
ENSG00000100284	85.9	73.4	98.9
ENSG00000175711	85.9	70	98
ENSG00000204231	85.9	72.7	100
ENSG00000115590	85.9	74.1	98.6
ENSG00000204859	85.9	70.9	99.2
ENSG00000158773	85.9	70.9	98.3
ENSG00000173171	85.9	71.6	98.4
ENSG00000146112	85.9	72.4	98.9
ENSG00000100365	85.9	71.1	99.2
ENSG00000015285	85.9	71.6	99.2
ENSG00000168067	85.9	71.2	97.7
ENSG00000134905	85.9	67.5	98.8
ENSG00000101336	85.9	73.8	97.7
ENSG00000060971	85.9	72.3	99.6
ENSG00000062282	85.9	71.5	98.8
ENSG00000132471	85.9	74.1	99.6
ENSG00000168066	85.9	70.7	98.6
ENSG00000079432	85.9	71.2	99.6
ENSG00000198648	85.9	71.1	98.6
ENSG00000134571	85.8	72.1	97.8
ENSG00000167874	85.8	71.4	99.6
ENSG00000034152	85.8	73.1	99.6
ENSG00000203879	85.8	71.6	99.2
ENSG00000061273	85.8	71.1	98.6
ENSG00000272669	85.8	69.4	99.2
ENSG00000178927	85.8	71.8	98.7
ENSG00000160993	85.8	69.6	98.8
ENSG00000219200	85.8	70.5	98.5
ENSG00000196668	85.8	71.1	97.4
ENSG00000177156	85.8	72.2	98.2
ENSG00000164172	85.8	70.8	98.8
ENSG00000170962	85.8	71.6	98.4
ENSG00000173638	85.8	71.7	100
ENSG00000137216	85.8	69.7	98.2
ENSG00000058799	85.8	72.2	98.6
ENSG00000142347	85.7	73.2	98.5
ENSG00000079739	85.7	73.6	98.5
ENSG00000142186	85.7	71.5	98.6
ENSG00000180901	85.7	70	98.3
ENSG00000075399	85.7	72.1	98.2
ENSG00000088298	85.7	68.4	98.9
ENSG00000066136	85.7	72.8	98
ENSG00000198860	85.7	71.6	99.2
ENSG00000014164	85.7	71.4	99.6
ENSG00000090372	85.7	70.2	100
ENSG00000172965	85.7	70.9	99
ENSG00000100027	85.7	69.6	99.6
ENSG00000084764	85.7	70.9	97.7
ENSG00000138107	85.7	71.8	98.8
ENSG00000146067	85.7	71.9	98.9
ENSG00000013810	85.7	70.9	100
ENSG00000105325	85.7	71.4	98.9
ENSG00000274712	85.7	70.4	98.1
ENSG00000160055	85.7	71.8	97.5
ENSG00000166987	85.7	71.3	99.3
ENSG00000089060	85.7	72	98.5
ENSG00000189159	85.6	72.7	97.7
ENSG00000163154	85.6	69.9	98.5
ENSG00000110876	85.6	72.8	98
ENSG00000117410	85.6	71.3	99.6
ENSG00000100599	85.6	70.5	98.8
ENSG00000102144	85.6	71	99
ENSG00000107745	85.6	72.7	98.6
ENSG00000180448	85.6	69.2	98.5
ENSG00000163956	85.6	70.3	98.8
ENSG00000068976	85.6	71.7	98.4
ENSG00000179335	85.6	71.7	97.7
ENSG00000163930	85.6	70.1	99.2
ENSG00000011422	85.6	72	100
ENSG00000112977	85.6	69.8	98.8
ENSG00000198736	85.6	71.8	98.1
ENSG00000101181	85.6	69.6	99.2
ENSG00000104870	85.6	71.5	98.5
ENSG00000163374	85.6	71.3	98.6
ENSG00000185418	85.6	70.4	97.6
ENSG00000172081	85.6	73.4	98.1
ENSG00000105355	85.6	71.8	99.2
ENSG00000204839	85.6	70.1	99.6
ENSG00000015475	85.6	72.4	98.5
ENSG00000140995	85.6	70.9	98.6
ENSG00000170892	85.6	71.3	99
ENSG00000104324	85.5	71.9	97.6
ENSG00000169231	85.5	70.7	98.4
ENSG00000071994	85.5	72.7	97.9
ENSG00000111679	85.5	71.6	98.5
ENSG00000106524	85.5	70.2	99.6
ENSG00000137409	85.5	69	99
ENSG00000173039	85.5	70.9	98.5
ENSG00000011243	85.5	69.2	98.6
ENSG00000169994	85.5	70.6	99.4
ENSG00000239998	85.5	70.8	98.5
ENSG00000167987	85.5	69.4	98.8
ENSG00000233901	85.5	69.2	97.7
ENSG00000163577	85.5	70.5	99
ENSG00000189077	85.4	71.6	97.7
ENSG00000164088	85.4	70.3	98.8
ENSG00000138709	85.4	71.6	98
ENSG00000103507	85.4	70.5	98.8
ENSG00000101307	85.4	73.9	97.1
ENSG00000167604	85.4	70.5	98.9
ENSG00000171051	85.4	71.4	97.9
ENSG00000123329	85.4	72	99
ENSG00000186350	85.4	71.4	97.2
ENSG00000100239	85.4	68.9	98
ENSG00000115325	85.4	69.6	98.7
ENSG00000174021	85.4	71	98
ENSG00000114423	85.4	67.9	98.8
ENSG00000232187	85.4	72.7	98.2
ENSG00000087266	85.4	68.6	100
ENSG00000213347	85.4	68.7	100
ENSG00000104915	85.3	67.5	98.2
ENSG00000102796	85.3	69.6	98.5
ENSG00000110446	85.3	70.6	98.1
ENSG00000102882	85.3	71.1	99.2
ENSG00000023892	85.3	68.5	98.8
ENSG00000026297	85.3	71.8	97.9
ENSG00000064547	85.3	70.8	100
ENSG00000111726	85.3	69.2	97.7
ENSG00000114353	85.3	71.4	98.3
ENSG00000126883	85.3	70.2	98.4
ENSG00000107521	85.3	70.3	99.2
ENSG00000126759	85.3	69.9	98.9
ENSG00000128699	85.3	70.5	97.7
ENSG00000206418	85.3	69.2	99.6
ENSG00000116337	85.3	69.5	98.5
ENSG00000171700	85.3	68.9	98.6
ENSG00000111321	85.3	70.3	98.8
ENSG00000064666	85.3	71.5	98.2
ENSG00000100991	85.3	70.8	99
ENSG00000135723	85.3	70.5	99.6
ENSG00000105722	85.3	73.4	99.1
ENSG00000146828	85.3	71.6	99.2
ENSG00000229314	85.3	67.7	98.1
ENSG00000014216	85.3	70.1	99.6
ENSG00000125037	85.3	70.7	98.6
ENSG00000115750	85.3	70.9	98.4
ENSG00000161547	85.2	69.5	98.7
ENSG00000283602	85.2	71.4	98.5
ENSG00000162148	85.2	70.4	98.5
ENSG00000031823	85.2	68.5	97.7
ENSG00000166925	85.2	70.6	99.6
ENSG00000105176	85.2	70.4	98.8
ENSG00000159314	85.2	70.3	98.8
ENSG00000180353	85.2	71.6	98.3
ENSG00000102225	85.2	69.4	99.6
ENSG00000166261	85.2	69.6	98.8
ENSG00000188042	85.2	70.2	99.3
ENSG00000106086	85.2	70.5	99.2
ENSG00000174903	85.2	71.4	98.3
ENSG00000137841	85.2	66.9	98.2
ENSG00000102057	85.2	68.5	100
ENSG00000130985	85.2	71.2	98.6
ENSG00000149925	85.2	69.4	98.8
ENSG00000198892	85.2	71	96.8
ENSG00000079805	85.2	69.9	98.2
ENSG00000064933	85.2	70.7	98.6
ENSG00000148288	85.2	71.8	96.8
ENSG00000231856	85.2	70.4	98.5
ENSG00000073150	85.2	70.5	98.1
ENSG00000071553	85.2	70.3	98.6
ENSG00000127948	85.2	70.5	97.7
ENSG00000125826	85.2	69.2	98.3
ENSG00000072954	85.2	71.6	97.3
ENSG00000204305	85.2	67.7	98.5
ENSG00000173218	85.2	69.9	99
ENSG00000140367	85.2	70.3	99.6
ENSG00000113749	85.2	69.9	97.2
ENSG00000167173	85.2	70.6	98.2
ENSG00000095370	85.2	69.3	98.3
ENSG00000127824	85.2	71.2	98.3
ENSG00000090238	85.2	69.6	98.7
ENSG00000229320	85.2	70.3	97.6
ENSG00000205352	85.2	69.6	98.3
ENSG00000076662	85.1	70.2	97.7
ENSG00000145293	85.1	70.8	99
ENSG00000203497	85.1	67.7	99.3
ENSG00000160948	85.1	68.5	98.5
ENSG00000131748	85.1	69.9	98.8
ENSG00000135506	85.1	72.8	98.1
ENSG00000164402	85.1	71.7	96.1
ENSG00000172354	85.1	72	99.2
ENSG00000274536	85.1	69.4	97.6
ENSG00000099875	85.1	68.8	98.8
ENSG00000185697	85.1	69.1	98.6
ENSG00000116871	85.1	71.2	98.3
ENSG00000141985	85.1	69.4	98.8
ENSG00000198455	85.1	69.5	98.5
ENSG00000159339	85.1	68.9	99.6
ENSG00000100982	85.1	70.7	98.8
ENSG00000204482	85.1	66.9	98.1
ENSG00000175221	85.1	69.8	97.5
ENSG00000118961	85.1	70.1	98
ENSG00000248712	85.1	70	98.9
ENSG00000206341	85.1	71.3	98.4
ENSG00000163389	85.1	69.6	98.3
ENSG00000197249	85.1	71.8	96.7
ENSG00000168283	85.1	69.2	99.3
ENSG00000144040	85.1	68.4	99.2
ENSG00000161526	85.1	69.9	96.7
ENSG00000165169	85.1	69	99.2
ENSG00000185885	85.1	68.6	99.2
ENSG00000088832	85.1	70	98.9
ENSG00000022277	85	72.2	97.8
ENSG00000130717	85	70.6	99.3
ENSG00000126062	85	71.6	97.8
ENSG00000048028	85	70.6	98.9
ENSG00000121864	85	68.9	99.6
ENSG00000204344	85	72.5	97.2
ENSG00000077150	85	68.7	98.5
ENSG00000053900	85	68.9	98.8
ENSG00000112195	85	69.4	96.8
ENSG00000237264	85	72.6	97.2
ENSG00000141968	85	71.1	98.6
ENSG00000131165	85	69.6	98.4
ENSG00000160991	85	72	96.5
ENSG00000144567	85	72.2	98.2
ENSG00000131408	85	70	98.2
ENSG00000125744	85	69.7	98.5
ENSG00000000938	85	71.2	98.2
ENSG00000177628	85	70.4	97.5
ENSG00000196843	85	70.9	97.5
ENSG00000175115	85	71.3	98.2
ENSG00000087086	85	69.4	98.1
ENSG00000268903	85	71	99.6
ENSG00000244617	85	69.6	98.3
ENSG00000063245	85	69.7	98.1
ENSG00000130592	85	71	99.3
ENSG00000157193	85	70.4	98.1
ENSG00000165929	85	67.8	99.6
ENSG00000095383	85	68.5	98.1
ENSG00000101986	85	69.8	97.7
ENSG00000131653	85	71.3	98.8
ENSG00000076554	85	68.5	98.4
ENSG00000018280	85	71.6	100
ENSG00000158796	85	70.4	98.5
ENSG00000141574	85	70.6	97.9
ENSG00000269858	85	72	97.6
ENSG00000243064	84.9	69.6	95.8
ENSG00000011600	84.9	70.6	98.5
ENSG00000133275	84.9	69.6	98.4
ENSG00000138030	84.9	68.2	97.7
ENSG00000135404	84.9	69.2	99.2
ENSG00000156162	84.9	69.9	98.9
ENSG00000050405	84.9	68.8	100
ENSG00000027075	84.9	69.9	98.4
ENSG00000175203	84.9	70.1	98.5
ENSG00000120913	84.9	70.6	98.5
ENSG00000101935	84.9	68.3	99
ENSG00000149781	84.9	71.2	98.5
ENSG00000149923	84.9	70.2	98.5
ENSG00000160445	84.9	71.2	98
ENSG00000132376	84.9	68.7	98.2
ENSG00000175866	84.9	69.2	97.6
ENSG00000204116	84.9	68	99.3
ENSG00000196998	84.9	70.6	98.8
ENSG00000168229	84.9	67.9	98.9
ENSG00000137171	84.9	68.8	98.3
ENSG00000115216	84.9	72.1	97.2
ENSG00000185262	84.9	69.7	98.5
ENSG00000088179	84.9	69.9	98.5
ENSG00000157350	84.9	71.4	98.8
ENSG00000135636	84.9	71.5	97.7
ENSG00000204351	84.9	67.5	98.5
ENSG00000213523	84.9	68.1	98
ENSG00000140368	84.9	68.4	98.1
ENSG00000165458	84.9	71.3	97.9
ENSG00000123405	84.9	71.4	97.8
ENSG00000167703	84.8	70.8	98.5
ENSG00000128011	84.8	69.9	97.5
ENSG00000237441	84.8	69.9	99
ENSG00000143110	84.8	67.9	100
ENSG00000147121	84.8	71.7	97.1
ENSG00000103197	84.8	68.1	99.4
ENSG00000204619	84.8	68.9	98.1
ENSG00000175224	84.8	69.7	96.9
ENSG00000123815	84.8	69.3	98.4
ENSG00000109103	84.8	67.3	99.6
ENSG00000189369	84.8	68.6	98
ENSG00000129465	84.8	67.4	99.6
ENSG00000170190	84.8	68.4	99.6
ENSG00000205250	84.8	68.5	98.4
ENSG00000182511	84.8	68.2	98.4
ENSG00000214212	84.8	69.5	98.8
ENSG00000078902	84.8	72.2	98.5
ENSG00000054116	84.8	68.7	98.7
ENSG00000111640	84.8	69.1	99.2
ENSG00000163931	84.8	70.3	98.5
ENSG00000169084	84.8	67.5	97.9
ENSG00000158825	84.8	68.2	99.3
ENSG00000153933	84.8	70.2	98.1
ENSG00000154511	84.8	69	99.2
ENSG00000164022	84.8	70.1	98.1
ENSG00000087074	84.8	70.3	95.8
ENSG00000273015	84.8	68.8	98.9
ENSG00000198081	84.8	69.5	98.4
ENSG00000117054	84.7	68.3	97.6
ENSG00000116260	84.7	69	98.1
ENSG00000120519	84.7	69.4	100
ENSG00000130479	84.7	70.1	98
ENSG00000112561	84.7	68.7	97.9
ENSG00000071127	84.7	72.4	98
ENSG00000069493	84.7	67.9	97.9
ENSG00000197956	84.7	68	99.2
ENSG00000133111	84.7	70.4	98.8
ENSG00000092978	84.7	70.2	98.6
ENSG00000131236	84.7	69.1	98.5
ENSG00000120458	84.7	69.4	97.6
ENSG00000118046	84.7	67	98.5
ENSG00000173442	84.7	69.3	98.5
ENSG00000120910	84.7	69.9	99.2
ENSG00000104442	84.7	68.7	98.9
ENSG00000242802	84.7	68.2	98.1
ENSG00000162236	84.7	69.3	98.6
ENSG00000131042	84.7	69.2	98.1
ENSG00000106077	84.7	70.1	97.7
ENSG00000173264	84.7	71.4	98.7
ENSG00000198858	84.7	70.9	99.3
ENSG00000140044	84.6	68.3	98.5
ENSG00000163958	84.6	69.6	99.1
ENSG00000083720	84.6	68.3	98.5
ENSG00000008438	84.6	69.5	99.6
ENSG00000259448	84.6	69.7	96.5
ENSG00000151465	84.6	67.6	97
ENSG00000152642	84.6	70.4	97.2
ENSG00000072818	84.6	69.7	97.6
ENSG00000080845	84.6	69.1	98.4
ENSG00000101294	84.6	66	98.9
ENSG00000204673	84.6	69.4	98.4
ENSG00000102265	84.6	69.1	98.7
ENSG00000180011	84.6	70.7	98.2
ENSG00000086544	84.6	71	97.9
ENSG00000105221	84.6	67.6	97.3
ENSG00000204469	84.6	70.7	96.9
ENSG00000272908	84.6	67.1	97.6
ENSG00000116704	84.6	67.6	98.3
ENSG00000232533	84.6	68.4	98
ENSG00000069667	84.6	68.5	99.3
ENSG00000073050	84.6	69.5	98.6
ENSG00000104853	84.6	70	98.5
ENSG00000187531	84.6	67.2	98.8
ENSG00000089693	84.6	69.5	98.4
ENSG00000211584	84.6	68.2	98.6
ENSG00000171148	84.6	69.9	98
ENSG00000228278	84.6	69.1	95.7
ENSG00000100439	84.6	69	97.4
ENSG00000085644	84.6	67.2	97.7
ENSG00000120899	84.6	68.2	99.3
ENSG00000172469	84.6	68	98.5
ENSG00000151612	84.6	67.6	98.5
ENSG00000178700	84.6	67.2	99.6
ENSG00000177963	84.6	69.4	98.1
ENSG00000012779	84.6	71.8	97.6
ENSG00000111785	84.5	69.5	97
ENSG00000068903	84.5	68.8	100
ENSG00000104859	84.5	69.1	98.5
ENSG00000138134	84.5	69.7	98.5
ENSG00000038210	84.5	67.8	100
ENSG00000160999	84.5	68.7	98.4
ENSG00000144579	84.5	69.9	98.1
ENSG00000204472	84.5	66.3	97.3
ENSG00000178307	84.5	68.3	98.5
ENSG00000178202	84.5	69	99
ENSG00000163464	84.5	70.4	97.8
ENSG00000277791	84.5	69.4	98.8
ENSG00000174720	84.5	68	96.9
ENSG00000143368	84.5	68.7	98.7
ENSG00000177674	84.5	68	98.2
ENSG00000119138	84.5	67.9	99.2
ENSG00000160783	84.5	68.3	97.7
ENSG00000279207	84.5	68.5	99.2
ENSG00000142669	84.5	69.4	97.6
ENSG00000113108	84.5	67.2	99
ENSG00000010361	84.5	69.9	97.4
ENSG00000167676	84.5	70.4	98.8
ENSG00000039650	84.5	68.8	96.2
ENSG00000100442	84.5	68.3	97
ENSG00000055044	84.5	71.3	97.5
ENSG00000197903	84.5	70.8	97.9
ENSG00000189190	84.5	69.9	98.1
ENSG00000183696	84.5	68.7	98.7
ENSG00000049759	84.5	68.9	100
ENSG00000213398	84.5	66.9	98.5
ENSG00000241839	84.5	70.4	98
ENSG00000234975	84.5	69.7	96.4
ENSG00000175489	84.5	70.9	98.3
ENSG00000141905	84.5	70.2	96.9
ENSG00000117174	84.5	67.6	97.6
ENSG00000147854	84.5	69.6	98.5
ENSG00000224397	84.5	67.6	97.3
ENSG00000132017	84.5	68.9	97.4
ENSG00000164933	84.5	67.8	99.3
ENSG00000147853	84.5	68.7	98.1
ENSG00000168256	84.5	66.7	98.5
ENSG00000214456	84.4	69.2	98
ENSG00000047621	84.4	69.4	98
ENSG00000172270	84.4	69.5	98.4
ENSG00000136243	84.4	68	97.8
ENSG00000138942	84.4	69.1	96.6
ENSG00000196151	84.4	69.1	96.9
ENSG00000170522	84.4	67.9	98.1
ENSG00000131061	84.4	68.6	98.7
ENSG00000130382	84.4	69.4	98.9
ENSG00000172890	84.4	69.9	99
ENSG00000160654	84.4	66.4	98.2
ENSG00000139636	84.4	67.2	97.2
ENSG00000101457	84.4	69.2	98
ENSG00000173868	84.4	70.4	98.9
ENSG00000105701	84.4	70.5	97.8
ENSG00000143499	84.4	71.8	97.6
ENSG00000167302	84.4	69.1	98.6
ENSG00000142657	84.4	71.3	97.7
ENSG00000083123	84.4	70.8	98.1
ENSG00000131931	84.4	69.5	98.4
ENSG00000156804	84.4	67.8	97.6
ENSG00000080822	84.4	67	97.7
ENSG00000157873	84.4	67.8	99.6
ENSG00000130724	84.4	69.9	98
ENSG00000175806	84.4	68.6	98.8
ENSG00000132024	84.4	67	99.2
ENSG00000129245	84.4	68.3	98.6
ENSG00000186020	84.4	68.2	99
ENSG00000023902	84.4	66.7	97.7
ENSG00000162551	84.4	69.9	98.3
ENSG00000177169	84.4	67.2	98.2
ENSG00000169045	84.4	67.6	98.8
ENSG00000132581	84.4	69.6	98
ENSG00000163508	84.4	69.1	96.8
ENSG00000130775	84.4	69.6	96.6
ENSG00000158792	84.4	69.6	98.1
ENSG00000179526	84.4	70	99.2
ENSG00000005436	84.4	68.5	99.2
ENSG00000164163	84.4	68.6	99.2
ENSG00000162688	84.4	67.6	97.8
ENSG00000225697	84.4	68.2	99.6
ENSG00000120798	84.4	69.1	97.4
ENSG00000152795	84.3	70	98.4
ENSG00000180787	84.3	67.9	98.9
ENSG00000108523	84.3	69.4	97.7
ENSG00000060491	84.3	68.9	97.1
ENSG00000240219	84.3	67.7	97.3
ENSG00000171298	84.3	68.7	98.4
ENSG00000141002	84.3	68.8	98.4
ENSG00000251230	84.3	67.1	97.1
ENSG00000092929	84.3	68	99.2
ENSG00000128311	84.3	68	98.4
ENSG00000079459	84.3	68.3	99.2
ENSG00000168237	84.3	68.1	96.6
ENSG00000117226	84.3	68.3	97.6
ENSG00000128340	84.3	70.2	97.8
ENSG00000123360	84.3	68	97.6
ENSG00000115365	84.3	68	98.5
ENSG00000101940	84.3	68.5	97.2
ENSG00000230715	84.3	69.8	97.1
ENSG00000139737	84.3	69.9	98.1
ENSG00000005486	84.3	68	97.9
ENSG00000040531	84.3	70.3	97.3
ENSG00000157259	84.3	67.9	97.7
ENSG00000263753	84.3	67.5	98.9
ENSG00000134852	84.3	67.5	98.8
ENSG00000147654	84.3	69.2	98.2
ENSG00000198225	84.3	68.1	97.7
ENSG00000118242	84.3	65.2	99.2
ENSG00000169814	84.3	67.2	96.8
ENSG00000180104	84.3	70	98.5
ENSG00000198954	84.3	69.6	97.5
ENSG00000107679	84.3	68.3	98.5
ENSG00000125912	84.3	68.7	98.6
ENSG00000142552	84.3	68	99.2
ENSG00000172530	84.3	70.7	97.5
ENSG00000137076	84.3	68.8	97.9
ENSG00000178295	84.3	70	98.1
ENSG00000015153	84.3	66.9	98.3
ENSG00000107672	84.3	69	97.2
ENSG00000135587	84.3	66	96.7
ENSG00000069702	84.3	67.8	98
ENSG00000104228	84.3	69.6	96.5
ENSG00000076944	84.3	68.5	98.4
ENSG00000168040	84.3	69.3	98.9
ENSG00000163220	84.3	69.3	98.3
ENSG00000168071	84.3	66.5	97.5
ENSG00000125430	84.3	68.6	98.4
ENSG00000105352	84.3	67.8	97.6
ENSG00000090674	84.3	70.5	98.1
ENSG00000101096	84.3	68.5	97.4
ENSG00000115649	84.3	69.5	97.5
ENSG00000167220	84.2	68.4	98.4
ENSG00000162881	84.2	69.3	96.6
ENSG00000186501	84.2	67.2	97.2
ENSG00000172340	84.2	68	98.2
ENSG00000122122	84.2	68.7	97.5
ENSG00000100985	84.2	68.3	98.2
ENSG00000030582	84.2	67.6	98.8
ENSG00000250318	84.2	69.6	98.2
ENSG00000240891	84.2	68.5	98.2
ENSG00000078061	84.2	68.7	98.8
ENSG00000166946	84.2	68.1	97.1
ENSG00000175634	84.2	66.8	98.4
ENSG00000077463	84.2	67.2	98.6
ENSG00000110848	84.2	70.7	97.8
ENSG00000156170	84.2	70.5	96.5
ENSG00000132603	84.2	68.5	98.5
ENSG00000069399	84.2	70.5	98.3
ENSG00000151611	84.2	69.3	98.4
ENSG00000198890	84.2	70.5	99
ENSG00000117143	84.2	69.8	97.6
ENSG00000134001	84.2	69.2	98.8
ENSG00000103187	84.2	70.1	98.1
ENSG00000261221	84.2	70.4	97.2
ENSG00000040633	84.2	68	97.8
ENSG00000171320	84.2	65.2	97.1
ENSG00000188305	84.2	69.4	98.7
ENSG00000136143	84.2	68.4	97.9
ENSG00000074696	84.2	69.9	99
ENSG00000104960	84.2	69.1	97.3
ENSG00000139211	84.2	66.7	99.3
ENSG00000169964	84.2	69.6	97.7
ENSG00000241889	84.2	69.3	98.4
ENSG00000273437	84.2	70.5	96.4
ENSG00000214078	84.2	67.7	98.1
ENSG00000152382	84.2	69.1	98.8
ENSG00000100225	84.2	67.1	96.1
ENSG00000169180	84.2	69.6	97.1
ENSG00000228232	84.2	67.7	98.3
ENSG00000034693	84.2	68.9	99.6
ENSG00000087448	84.2	69.4	98.8
ENSG00000164902	84.2	67	97.3
ENSG00000267121	84.1	66.5	98
ENSG00000196338	84.1	68.2	97
ENSG00000174238	84.1	71.3	98.1
ENSG00000182872	84.1	66.7	97.1
ENSG00000280279	84.1	70.2	94.5
ENSG00000179933	84.1	68	97.9
ENSG00000124074	84.1	66.8	97.7
ENSG00000146556	84.1	66.7	97.2
ENSG00000161813	84.1	67.2	99.2
ENSG00000152219	84.1	68.2	98
ENSG00000213965	84.1	67.2	98.4
ENSG00000170540	84.1	67.5	98.8
ENSG00000140961	84.1	65.2	97.7
ENSG00000088833	84.1	68	97.6
ENSG00000152409	84.1	68.1	98.5
ENSG00000138964	84.1	67	98
ENSG00000136100	84.1	68.5	99.6
ENSG00000213186	84.1	68.5	98.1
ENSG00000136527	84.1	69.1	98.4
ENSG00000182700	84.1	68.7	99.2
ENSG00000213937	84.1	68.9	98.3
ENSG00000184517	84.1	68.3	98.9
ENSG00000169519	84.1	66.7	98.9
ENSG00000105520	84.1	68	98.9
ENSG00000185669	84.1	67.1	98.1
ENSG00000100605	84.1	69.4	98
ENSG00000257704	84.1	67.8	97.7
ENSG00000105063	84.1	71.1	96.8
ENSG00000162783	84.1	69.2	96.6
ENSG00000146963	84.1	67.6	98.5
ENSG00000174611	84.1	66.2	97.5
ENSG00000196981	84.1	67.3	98.6
ENSG00000136169	84.1	68.3	98.2
ENSG00000112996	84.1	66.6	99.2
ENSG00000013375	84.1	66.9	97.4
ENSG00000247627	84.1	69.1	96
ENSG00000120805	84.1	67.9	98.3
ENSG00000100319	84.1	66.1	98.2
ENSG00000166171	84.1	68	97.6
ENSG00000185716	84.1	67.8	100
ENSG00000119401	84.1	66.1	98.1
ENSG00000022840	84.1	70.4	97.8
ENSG00000189350	84.1	68.8	96.9
ENSG00000138660	84.1	68.1	99.6
ENSG00000169228	84.1	66.9	97.7
ENSG00000080546	84.1	69.6	98.5
ENSG00000137767	84.1	66.8	98.2
ENSG00000148019	84.1	66.6	97.7
ENSG00000135521	84.1	68.8	97
ENSG00000135002	84.1	67.8	98.9
ENSG00000094880	84.1	70.5	96.3
ENSG00000070882	84.1	68.5	98.5
ENSG00000264247	84.1	68.9	98.8
ENSG00000089820	84.1	67.6	97.6
ENSG00000162368	84.1	66.3	99.6
ENSG00000115368	84.1	68.2	98.4
ENSG00000177034	84.1	69.5	98.8
ENSG00000198040	84.1	68.3	98.1
ENSG00000164073	84.1	68.7	98.5
ENSG00000100592	84.1	68.8	100
ENSG00000145439	84.1	67.9	98.1
ENSG00000164815	84	69.4	98.9
ENSG00000136280	84	68.7	96.5
ENSG00000121481	84	68.7	98.9
ENSG00000175395	84	69.4	98.2
ENSG00000006530	84	70.7	98.4
ENSG00000127419	84	67.2	97.6
ENSG00000198952	84	71.2	95.8
ENSG00000089006	84	67.5	98.6
ENSG00000115827	84	69	98.5
ENSG00000186187	84	67.2	97.8
ENSG00000145476	84	68.8	97.1
ENSG00000103510	84	67.9	97
ENSG00000100897	84	69.6	96.7
ENSG00000146826	84	70.7	97.1
ENSG00000148450	84	69.9	97.3
ENSG00000076928	84	63.8	97.3
ENSG00000104142	84	68.3	97.8
ENSG00000180549	84	68.6	97.5
ENSG00000103018	84	69.4	97.3
ENSG00000164466	84	68.3	96.9
ENSG00000109618	84	68.7	98.5
ENSG00000162642	84	67.9	98.9
ENSG00000151135	84	67.6	99.2
ENSG00000145740	84	68	98.8
ENSG00000167705	84	68.7	98.3
ENSG00000082512	84	69.5	98
ENSG00000150637	84	66.8	99.3
ENSG00000163322	84	68.5	99.6
ENSG00000146830	84	67.4	98
ENSG00000115875	84	69.2	98.2
ENSG00000148841	84	69.5	97.4
ENSG00000121316	84	69.6	97.9
ENSG00000167434	84	68.7	96.7
ENSG00000101557	84	67.9	98.3
ENSG00000198315	84	66.2	98.6
ENSG00000130755	84	68.5	96.6
ENSG00000101911	84	66.2	100
ENSG00000164338	84	68.3	99.2
ENSG00000126934	84	68.3	98.1
ENSG00000164211	84	68	98.6
ENSG00000159403	84	66.9	99.6
ENSG00000115840	84	69	99
ENSG00000158156	84	68.9	97.7
ENSG00000092010	84	69.6	97.5
ENSG00000152684	84	69.3	97.5
ENSG00000131791	84	68.6	98.6
ENSG00000142409	84	69.2	97.6
ENSG00000185220	84	68	97.3
ENSG00000176903	84	67.8	98.4
ENSG00000033100	84	68.4	97.9
ENSG00000105829	84	67.9	98.6
ENSG00000121989	84	69.6	98.4
ENSG00000047188	84	68	98
ENSG00000134308	84	68	97.6
ENSG00000166012	84	69.5	98.2
ENSG00000171204	84	69.5	97
ENSG00000162086	84	68.2	97.1
ENSG00000247626	84	67.6	98.4
ENSG00000067167	84	66.7	99.2
ENSG00000103502	84	68.2	98.4
ENSG00000120802	84	67.8	99.2
ENSG00000116001	83.9	67.9	98.6
ENSG00000165516	83.9	70	96.3
ENSG00000168405	83.9	68.3	98.2
ENSG00000243679	83.9	68.5	97.5
ENSG00000125970	83.9	68.3	98
ENSG00000231964	83.9	68	97.6
ENSG00000116750	83.9	67	98.8
ENSG00000146433	83.9	67.8	98.2
ENSG00000164494	83.9	67.3	98
ENSG00000182179	83.9	68.5	98.5
ENSG00000108179	83.9	66.5	97.5
ENSG00000280128	83.9	67.1	97.3
ENSG00000248092	83.9	68.7	98.5
ENSG00000105404	83.9	66.9	97.6
ENSG00000213719	83.9	68.9	97.6
ENSG00000046651	83.9	68.1	97.8
ENSG00000114503	83.9	68.1	98.1
ENSG00000114120	83.9	68.5	98.5
ENSG00000113522	83.9	64.8	98.4
ENSG00000090432	83.9	66.3	98
ENSG00000164038	83.9	66.4	95.8
ENSG00000158552	83.9	66.8	98.1
ENSG00000067182	83.9	69.1	97.3
ENSG00000188229	83.9	69.2	98.5
ENSG00000005801	83.9	68.7	97.8
ENSG00000114988	83.9	65.9	97.4
ENSG00000137955	83.9	68	97.9
ENSG00000101452	83.9	68	96.9
ENSG00000280832	83.9	70.9	95.8
ENSG00000165322	83.9	70.4	98.9
ENSG00000083444	83.9	67.4	99.6
ENSG00000134900	83.9	67.9	97.4
ENSG00000171448	83.9	68.5	98.9
ENSG00000158793	83.9	66.8	100
ENSG00000070061	83.9	65.8	96.5
ENSG00000105711	83.9	65.4	97.1
ENSG00000047932	83.9	68.9	98.9
ENSG00000120137	83.9	68.7	98.8
ENSG00000156504	83.9	67.8	98.8
ENSG00000134324	83.9	67.8	99
ENSG00000169139	83.9	67.6	98.4
ENSG00000166483	83.9	67.5	98.5
ENSG00000247596	83.9	67.4	97.6
ENSG00000156017	83.9	66.9	98.5
ENSG00000112029	83.9	67.8	98.2
ENSG00000166750	83.9	66.7	97.6
ENSG00000118508	83.9	67.6	97.8
ENSG00000110888	83.9	67.5	97.6
ENSG00000039523	83.9	68.2	97
ENSG00000259623	83.9	64.7	97.9
ENSG00000146842	83.9	67	98.4
ENSG00000187837	83.9	69.1	96.8
ENSG00000165233	83.9	65.5	100
ENSG00000153898	83.9	67.4	97.6
ENSG00000204577	83.9	71	98.8
ENSG00000116809	83.9	66.9	97.1
ENSG00000279861	83.9	67.6	98.4
ENSG00000170242	83.9	68	98.4
ENSG00000221983	83.9	68.4	98
ENSG00000132952	83.9	67.9	98.9
ENSG00000106299	83.9	67.8	98.8
ENSG00000137760	83.9	69	98.2
ENSG00000124535	83.9	69.6	98
ENSG00000185246	83.9	69.4	98.4
ENSG00000173110	83.9	68	98.3
ENSG00000125910	83.8	69.8	98
ENSG00000174780	83.8	68.7	98
ENSG00000151651	83.8	69.6	98.9
ENSG00000120159	83.8	66.5	99.3
ENSG00000256537	83.8	70.3	95.6
ENSG00000164024	83.8	68.1	97.3
ENSG00000160404	83.8	66.1	99.3
ENSG00000173846	83.8	67.7	98.1
ENSG00000197548	83.8	70.5	96.1
ENSG00000180694	83.8	67.5	98.9
ENSG00000147454	83.8	68.9	95.6
ENSG00000198042	83.8	66	98.6
ENSG00000064102	83.8	68.3	98.1
ENSG00000198887	83.8	66.5	98.9
ENSG00000006634	83.8	68.1	97.7
ENSG00000186088	83.8	66.5	97.1
ENSG00000085415	83.8	67.9	99.2
ENSG00000121578	83.8	66.8	98.9
ENSG00000015171	83.8	68.6	98.9
ENSG00000108469	83.8	67.1	96.4
ENSG00000105705	83.8	66.7	96.8
ENSG00000177200	83.8	67.3	98.9
ENSG00000105402	83.8	67.8	98.7
ENSG00000116922	83.8	66.9	97.2
ENSG00000028203	83.8	69	99.3
ENSG00000167635	83.8	67.6	98.4
ENSG00000009780	83.8	67.2	98.6
ENSG00000119535	83.8	69.6	97.4
ENSG00000157551	83.8	70.3	97.6
ENSG00000113732	83.8	68.9	97.3
ENSG00000165406	83.8	68	96.5
ENSG00000204271	83.8	68.4	98
ENSG00000163785	83.8	67.8	98.8
ENSG00000125503	83.8	66.4	97.5
ENSG00000213445	83.8	67.5	97.5
ENSG00000129467	83.8	66.4	99
ENSG00000170113	83.8	68.2	99.6
ENSG00000102125	83.8	66.4	98.3
ENSG00000197713	83.8	68.1	98.9
ENSG00000125170	83.8	61.7	96.5
ENSG00000116791	83.8	68.8	98.6
ENSG00000204428	83.8	67.6	97.7
ENSG00000188725	83.8	68.2	98.5
ENSG00000261218	83.8	68.7	98.2
ENSG00000214530	83.8	68.4	97.7
ENSG00000004059	83.8	66.9	98.4
ENSG00000174738	83.8	68.4	99.2
ENSG00000172183	83.8	68.8	96.7
ENSG00000177311	83.8	67	98.2
ENSG00000119041	83.8	67.6	97
ENSG00000149269	83.8	70.6	97.8
ENSG00000117020	83.8	67.1	98.5
ENSG00000160446	83.8	67.6	98.2
ENSG00000164219	83.8	67.8	99.2
ENSG00000125703	83.8	66.7	98.8
ENSG00000101901	83.8	69.7	97.9
ENSG00000066583	83.8	65.3	97.9
ENSG00000151923	83.8	65.4	97.8
ENSG00000164040	83.8	67.1	96.9
ENSG00000205339	83.8	67.1	98.4
ENSG00000261326	83.8	68.1	98.1
ENSG00000163291	83.8	67.9	98.9
ENSG00000150433	83.8	66.3	99.6
ENSG00000155256	83.8	66.9	97.3
ENSG00000219545	83.8	63.9	97.3
ENSG00000113593	83.8	69.1	98.4
ENSG00000121057	83.8	67.7	97.8
ENSG00000180917	83.8	68.7	99.3
ENSG00000111711	83.8	66.9	99.6
ENSG00000126267	83.8	67.2	98.2
ENSG00000175455	83.8	68.5	98.2
ENSG00000088451	83.8	68.7	98.5
ENSG00000138443	83.8	67.2	98
ENSG00000185129	83.7	67.6	99.3
ENSG00000103653	83.7	68.5	97.7
ENSG00000129353	83.7	68	97
ENSG00000152465	83.7	66.9	97.3
ENSG00000113758	83.7	67.6	97.7
ENSG00000107077	83.7	68.1	98.5
ENSG00000233461	83.7	69.4	96.5
ENSG00000180233	83.7	66.6	99.2
ENSG00000166532	83.7	68.8	97.7
ENSG00000259834	83.7	64.6	98.9
ENSG00000182484	83.7	64.3	98.1
ENSG00000068971	83.7	67.8	99
ENSG00000110435	83.7	68.2	98.9
ENSG00000082014	83.7	64.5	99.2
ENSG00000141569	83.7	66.3	96
ENSG00000092330	83.7	67.8	96.6
ENSG00000125814	83.7	67.2	99.6
ENSG00000106049	83.7	67.4	98.5
ENSG00000177666	83.7	67.7	99.2
ENSG00000138380	83.7	67.9	98.9
ENSG00000170458	83.7	66.7	98.5
ENSG00000139722	83.7	69.2	97.2
ENSG00000138629	83.7	69.6	97.5
ENSG00000139644	83.7	67.6	97.3
ENSG00000180228	83.7	65.4	99.6
ENSG00000131669	83.7	68.1	98.4
ENSG00000142875	83.7	67.8	98.4
ENSG00000267519	83.7	63.1	99.6
ENSG00000113328	83.7	64.9	98.5
ENSG00000135974	83.7	68.2	97.5
ENSG00000170315	83.7	66.6	97.4
ENSG00000137161	83.7	65.6	97.9
ENSG00000133131	83.7	68	97.4
ENSG00000172757	83.7	69.4	98.1
ENSG00000117281	83.7	67.6	98.4
ENSG00000103051	83.7	67.8	97.6
ENSG00000179195	83.7	68.1	98.1
ENSG00000144043	83.7	68.2	96.5
ENSG00000011009	83.7	67.7	97.2
ENSG00000139597	83.7	68.4	98.2
ENSG00000115816	83.7	68.7	97.6
ENSG00000167565	83.7	66.9	98.2
ENSG00000126226	83.7	67.8	98.1
ENSG00000025156	83.7	67.8	98.9
ENSG00000180539	83.7	65.4	99
ENSG00000115364	83.7	68.2	98.1
ENSG00000141526	83.7	68.5	97.8
ENSG00000131089	83.7	66.5	99.3
ENSG00000175548	83.7	67.3	99.3
ENSG00000049449	83.7	66.3	96.5
ENSG00000261172	83.7	66.3	96.5
ENSG00000161202	83.7	70.1	98.4
ENSG00000102753	83.7	67.4	98.3
ENSG00000167996	83.7	66.8	97.1
ENSG00000122390	83.7	69.7	97
ENSG00000133884	83.7	68.4	98.1
ENSG00000102032	83.7	66.3	96.7
ENSG00000057663	83.7	68.3	97.7
ENSG00000106692	83.7	68.7	98.1
ENSG00000172115	83.7	66.2	98.5
ENSG00000181817	83.6	66.7	97.5
ENSG00000164543	83.6	64.3	97.9
ENSG00000001561	83.6	66.9	98.9
ENSG00000104894	83.6	64.9	96.2
ENSG00000129680	83.6	66.5	98.4
ENSG00000159086	83.6	67.5	98.4
ENSG00000164713	83.6	66.2	97.1
ENSG00000169403	83.6	68.1	96.5
ENSG00000132109	83.6	69.4	97.7
ENSG00000170989	83.6	67.4	98.6
ENSG00000136490	83.6	66.8	97.2
ENSG00000175893	83.6	68.2	98.8
ENSG00000171840	83.6	67.2	97.6
ENSG00000182117	83.6	68.4	97.3
ENSG00000111962	83.6	67.6	97.4
ENSG00000167380	83.6	69.4	98.1
ENSG00000116701	83.6	67	97.2
ENSG00000106415	83.6	68.4	98.2
ENSG00000257017	83.6	67.3	97.9
ENSG00000173991	83.6	64.8	96
ENSG00000112237	83.6	67.2	98.4
ENSG00000127955	83.6	68.8	96.8
ENSG00000136450	83.6	66.7	97.4
ENSG00000163281	83.6	67.1	99
ENSG00000182685	83.6	67.9	98.4
ENSG00000163535	83.6	66.3	98.4
ENSG00000136824	83.6	66.9	98.5
ENSG00000158711	83.6	67.3	98.9
ENSG00000198356	83.6	67.2	98
ENSG00000071575	83.6	69.2	98.3
ENSG00000102879	83.6	67.2	98.3
ENSG00000165983	83.6	67.6	98.7
ENSG00000221817	83.6	66.4	98.9
ENSG00000174946	83.6	68.4	95.3
ENSG00000162517	83.6	66.4	97
ENSG00000139350	83.6	66.4	98.2
ENSG00000073169	83.6	67.5	97.6
ENSG00000172766	83.6	68.1	98
ENSG00000086504	83.6	67.4	97
ENSG00000259865	83.6	67.4	98.3
ENSG00000140854	83.6	66.1	96.3
ENSG00000229413	83.6	68.5	95.7
ENSG00000135272	83.6	66	98.8
ENSG00000106462	83.6	70.3	96.7
ENSG00000172575	83.6	66.9	98.2
ENSG00000143228	83.6	67.2	96.2
ENSG00000061938	83.6	65.3	97.7
ENSG00000156256	83.6	68	97.6
ENSG00000100523	83.6	67.7	99.3
ENSG00000153989	83.6	67.8	99.3
ENSG00000172071	83.6	67.4	98.8
ENSG00000178338	83.6	66.9	99.2
ENSG00000189007	83.6	69.9	97
ENSG00000253982	83.6	67.5	98.8
ENSG00000117560	83.6	68.3	98.4
ENSG00000165572	83.6	67.4	98.9
ENSG00000172673	83.6	66.1	98.9
ENSG00000064726	83.6	67.5	98.9
ENSG00000167984	83.6	67.2	97
ENSG00000068120	83.6	66.3	97.2
ENSG00000152620	83.6	67.7	99.6
ENSG00000103490	83.6	69.3	97.1
ENSG00000168264	83.6	67.7	98.5
ENSG00000168397	83.6	65.6	97.7
ENSG00000174013	83.6	67.6	97.5
ENSG00000105669	83.6	66.5	96.8
ENSG00000205659	83.6	66.9	98.1
ENSG00000123472	83.5	68	98.4
ENSG00000165006	83.5	64.3	96.7
ENSG00000135045	83.5	63.8	98.4
ENSG00000135776	83.5	69.5	98.9
ENSG00000136937	83.5	67.7	98.1
ENSG00000138399	83.5	68.9	97
ENSG00000030419	83.5	66.8	98.2
ENSG00000167785	83.5	69.2	98
ENSG00000149313	83.5	67.1	98.6
ENSG00000185236	83.5	66.8	98.5
ENSG00000142634	83.5	68.5	96.8
ENSG00000163874	83.5	65.8	97.5
ENSG00000148985	83.5	68	96
ENSG00000142327	83.5	68.7	98.4
ENSG00000204010	83.5	65.4	95.7
ENSG00000143742	83.5	66.4	98.1
ENSG00000135801	83.5	68.3	98.4
ENSG00000204613	83.5	64.6	95.7
ENSG00000143321	83.5	68	98.1
ENSG00000131187	83.5	68.4	96.4
ENSG00000106443	83.5	66.2	98.6
ENSG00000059588	83.5	68.3	98.2
ENSG00000117569	83.5	66.8	98.4
ENSG00000140497	83.5	66	97.7
ENSG00000248996	83.5	68.7	97.8
ENSG00000232442	83.5	68.2	97
ENSG00000106330	83.5	66.9	98.3
ENSG00000170043	83.5	68	97.5
ENSG00000196950	83.5	67.9	98.9
ENSG00000155189	83.5	67	99.6
ENSG00000138231	83.5	69	98.6
ENSG00000138138	83.5	67.8	98.9
ENSG00000198791	83.5	65.4	98.3
ENSG00000116754	83.5	68.6	98.9
ENSG00000117906	83.5	67.9	98.4
ENSG00000234745	83.5	68.9	97.9
ENSG00000132300	83.5	69.2	97.8
ENSG00000180891	83.5	66.7	98
ENSG00000074695	83.5	66.9	99.3
ENSG00000198743	83.5	69.4	98.8
ENSG00000146281	83.5	68.4	98.6
ENSG00000157637	83.5	64.7	97.4
ENSG00000170946	83.5	67.7	99.3
ENSG00000127334	83.5	66.8	99.2
ENSG00000001084	83.5	66.5	98.5
ENSG00000134686	83.5	70.5	97.7
ENSG00000132485	83.5	67.2	98.6
ENSG00000141497	83.5	67.2	96.7
ENSG00000108639	83.5	67.9	96.7
ENSG00000186104	83.5	68.1	97.3
ENSG00000160883	83.5	64.3	97.7
ENSG00000110047	83.5	67.4	97.3
ENSG00000104518	83.5	66.4	96.9
ENSG00000039123	83.5	66.9	98.1
ENSG00000112739	83.5	68.8	97.6
ENSG00000144026	83.5	65.3	98
ENSG00000177150	83.5	68.7	99
ENSG00000173852	83.5	66.7	98.4
ENSG00000219507	83.5	66.5	96.6
ENSG00000164180	83.5	68.3	98
ENSG00000241163	83.5	67.7	96.5
ENSG00000189241	83.5	64.3	97.5
ENSG00000160336	83.5	68	98.1
ENSG00000198521	83.5	66.9	98.9
ENSG00000107560	83.5	67.9	98.4
ENSG00000129355	83.5	66.9	96.1
ENSG00000028137	83.5	69.1	96.6
ENSG00000168301	83.5	66.1	98.8
ENSG00000127220	83.5	65.6	99.6
ENSG00000148481	83.5	67.6	98.9
ENSG00000133641	83.5	67.5	98.4
ENSG00000117118	83.5	65.1	98.7
ENSG00000154174	83.5	66.1	98.6
ENSG00000126432	83.5	67.2	96.8
ENSG00000164209	83.5	66.4	98.8
ENSG00000113597	83.5	68.6	98.1
ENSG00000261416	83.5	66.1	97.1
ENSG00000147905	83.5	66.5	98.9
ENSG00000112200	83.5	69	98.4
ENSG00000158019	83.5	68.4	97.6
ENSG00000119655	83.5	65.3	96.4
ENSG00000115295	83.5	67.3	98.9
ENSG00000138758	83.5	66.9	97.3
ENSG00000225190	83.5	70	97.1
ENSG00000188785	83.5	68	98
ENSG00000066654	83.5	67.1	98.8
ENSG00000036549	83.5	66.8	98.2
ENSG00000170903	83.5	67.6	98.5
ENSG00000184575	83.5	68.5	98.1
ENSG00000205060	83.5	68.5	97.6
ENSG00000111875	83.5	66.3	97.9
ENSG00000087460	83.5	67.2	96.3
ENSG00000117280	83.5	67	97.4
ENSG00000153443	83.5	67.6	98.4
ENSG00000141380	83.5	67.3	98.3
ENSG00000161203	83.4	68.6	98
ENSG00000023516	83.4	66.6	98.9
ENSG00000213246	83.4	67.8	98
ENSG00000156976	83.4	68.6	98.1
ENSG00000117533	83.4	68.6	97.5
ENSG00000104643	83.4	67.3	98.4
ENSG00000012983	83.4	68.6	98.5
ENSG00000266714	83.4	66.7	96.1
ENSG00000053918	83.4	66.9	98.1
ENSG00000205744	83.4	66.5	98.9
ENSG00000177191	83.4	68.1	98.4
ENSG00000142556	83.4	66.7	99.2
ENSG00000197136	83.4	65.5	97.1
ENSG00000276180	83.4	66.4	98.2
ENSG00000170846	83.4	67.1	96.3
ENSG00000136279	83.4	65.8	96.2
ENSG00000180008	83.4	67.2	98.5
ENSG00000109689	83.4	66.8	98.5
ENSG00000188404	83.4	70	97.8
ENSG00000139517	83.4	66.1	99.2
ENSG00000157500	83.4	66.2	98.4
ENSG00000126461	83.4	67.5	98
ENSG00000121644	83.4	68.6	98.6
ENSG00000165832	83.4	67.3	98.9
ENSG00000064651	83.4	67	98.5
ENSG00000073417	83.4	68.4	96.4
ENSG00000186106	83.4	67.9	98.1
ENSG00000182628	83.4	66.7	98.5
ENSG00000081307	83.4	66.3	98.9
ENSG00000005206	83.4	66.8	98.3
ENSG00000111912	83.4	67.2	98.9
ENSG00000176624	83.4	67.8	98.5
ENSG00000111737	83.4	68.9	96.9
ENSG00000224177	83.4	66.8	98.4
ENSG00000186635	83.4	71.3	97
ENSG00000068001	83.4	66.5	97.4
ENSG00000178814	83.4	67.6	99.3
ENSG00000080819	83.4	67.5	98.3
ENSG00000154059	83.4	68.4	98.5
ENSG00000140932	83.4	69.2	96.8
ENSG00000272333	83.4	69.5	97.5
ENSG00000156531	83.4	66.1	99.3
ENSG00000106400	83.4	65.5	97
ENSG00000163947	83.4	67.5	98.2
ENSG00000178623	83.4	61.7	99
ENSG00000196961	83.4	68	98.1
ENSG00000173200	83.4	66.4	98
ENSG00000153560	83.4	66.1	97.3
ENSG00000280206	83.4	68.9	96.2
ENSG00000137404	83.4	68	97
ENSG00000176225	83.4	67.4	97.3
ENSG00000105866	83.4	66.5	98.9
ENSG00000104969	83.4	68.5	96
ENSG00000122435	83.4	67.9	98.2
ENSG00000132463	83.4	67.2	98.1
ENSG00000197961	83.4	67.2	98
ENSG00000085117	83.4	69.4	98.2
ENSG00000205808	83.4	69.1	97.6
ENSG00000133393	83.4	67.4	98.9
ENSG00000155287	83.4	67.3	98.1
ENSG00000134987	83.4	66.6	98.4
ENSG00000178573	83.4	65.6	98
ENSG00000137312	83.4	70.8	97.1
ENSG00000164985	83.4	66.2	98.6
ENSG00000108528	83.4	67	97.6
ENSG00000156873	83.4	67.6	97.8
ENSG00000136518	83.4	67.9	96.5
ENSG00000137504	83.4	68.3	98.5
ENSG00000102189	83.4	65.9	98.9
ENSG00000139163	83.4	67	98.9
ENSG00000179387	83.4	68.5	98.8
ENSG00000163811	83.4	67.2	98.5
ENSG00000126821	83.4	67.2	98.9
ENSG00000108395	83.4	66.5	97.6
ENSG00000115419	83.4	67.3	98.6
ENSG00000197969	83.4	68	98.4
ENSG00000168522	83.4	67.8	98.6
ENSG00000228285	83.3	67.4	98
ENSG00000120784	83.3	66.9	99.6
ENSG00000110768	83.3	66.4	97.6
ENSG00000100258	83.3	67.7	98.3
ENSG00000042493	83.3	65.5	96.1
ENSG00000254703	83.3	69	98.1
ENSG00000147874	83.3	67.4	98.2
ENSG00000162976	83.3	68.5	98.7
ENSG00000164164	83.3	68.6	98.4
ENSG00000197948	83.3	64.7	97.9
ENSG00000135439	83.3	65.2	97.2
ENSG00000181827	83.3	67.4	98.9
ENSG00000185515	83.3	66.9	98.1
ENSG00000068912	83.3	68.1	97.5
ENSG00000114520	83.3	68.6	98.4
ENSG00000066933	83.3	65.4	97.8
ENSG00000118922	83.3	68.2	98.9
ENSG00000213983	83.3	66.8	98.5
ENSG00000198642	83.3	68.7	98.9
ENSG00000186469	83.3	65.2	98
ENSG00000128915	83.3	68.6	98.6
ENSG00000110958	83.3	65.5	98.1
ENSG00000183401	83.3	68	98
ENSG00000198162	83.3	67	98.8
ENSG00000274272	83.3	64.9	98
ENSG00000167196	83.3	66.5	98.5
ENSG00000104205	83.3	66.6	97.6
ENSG00000122376	83.3	66.2	98.6
ENSG00000116691	83.3	66.5	97.5
ENSG00000107362	83.3	68	97.6
ENSG00000101363	83.3	65.1	97.4
ENSG00000104331	83.3	65.4	98.2
ENSG00000105329	83.3	68.5	97
ENSG00000197114	83.3	67.8	95.4
ENSG00000180329	83.3	65.4	97
ENSG00000001629	83.3	66.9	98.9
ENSG00000168876	83.3	68.4	97.5
ENSG00000167671	83.3	67.9	97.1
ENSG00000151835	83.3	67.3	98.5
ENSG00000092140	83.3	66.1	98.6
ENSG00000120925	83.3	68.4	97.7
ENSG00000143401	83.3	66.7	98
ENSG00000164323	83.3	66.4	98.8
ENSG00000114268	83.3	66.4	97.1
ENSG00000146587	83.3	67.4	98
ENSG00000162676	83.3	65.2	96.4
ENSG00000253719	83.3	68.1	97.3
ENSG00000179832	83.3	65.3	97.6
ENSG00000111358	83.3	66.5	98.6
ENSG00000083520	83.3	66.7	98
ENSG00000275111	83.3	66.6	97.7
ENSG00000147124	83.3	67.6	98.1
ENSG00000267680	83.3	68	98.5
ENSG00000102007	83.3	67.2	98
ENSG00000133114	83.3	67.3	98.5
ENSG00000119335	83.3	67.1	96.6
ENSG00000139914	83.3	67.9	99.3
ENSG00000119523	83.3	66.9	97.8
ENSG00000197057	83.3	63.2	98.1
ENSG00000047365	83.3	67.3	99.3
ENSG00000255302	83.3	67.9	97.1
ENSG00000144736	83.3	65.8	98.3
ENSG00000164134	83.3	66.4	97.5
ENSG00000173145	83.3	67.9	98.8
ENSG00000006062	83.3	67.2	97.3
ENSG00000235587	83.3	66.5	98.5
ENSG00000143924	83.3	67.5	98.8
ENSG00000104856	83.3	67.9	96.1
ENSG00000163104	83.3	67.5	98.5
ENSG00000137168	83.3	67.7	95.7
ENSG00000134222	83.3	64.1	97.8
ENSG00000113263	83.3	66.4	97.3
ENSG00000104047	83.3	67.2	97.7
ENSG00000111727	83.3	68.2	98
ENSG00000159593	83.3	67.6	97.4
ENSG00000197993	83.3	64.8	97.3
ENSG00000115738	83.3	67.2	97.6
ENSG00000154473	83.3	67.5	98.4
ENSG00000225648	83.3	69.2	98
ENSG00000156136	83.3	66.9	98.6
ENSG00000121892	83.3	67.5	98.1
ENSG00000113851	83.3	68.2	98.1
ENSG00000121774	83.3	67.4	97.5
ENSG00000100056	83.3	66.7	97.1
ENSG00000177989	83.3	65.9	97.8
ENSG00000181467	83.3	66.4	97.5
ENSG00000076984	83.3	68.2	97
ENSG00000163818	83.3	67.6	97.4
ENSG00000087077	83.3	66.7	98.8
ENSG00000174032	83.3	66.7	98
ENSG00000137992	83.3	67.2	98.5
ENSG00000183161	83.3	67.1	98.6
ENSG00000142892	83.3	66.2	98.3
ENSG00000090905	83.3	65.8	97.2
ENSG00000179981	83.3	66.9	97.6
ENSG00000117620	83.3	67	98.9
ENSG00000127540	83.3	66.7	97.9
ENSG00000101460	83.3	68	97
ENSG00000213281	83.3	65.7	98.5
ENSG00000169733	83.3	66	98.5
ENSG00000176928	83.2	67.8	98.8
ENSG00000185238	83.2	67.4	98.2
ENSG00000138095	83.2	66.2	98.1
ENSG00000168228	83.2	66.8	98.6
ENSG00000112144	83.2	66.4	98.5
ENSG00000051523	83.2	67.6	96.1
ENSG00000275371	83.2	67.1	97.7
ENSG00000236287	83.2	67.3	98.4
ENSG00000165704	83.2	63.9	97.3
ENSG00000164068	83.2	65.8	95.5
ENSG00000125676	83.2	65.5	98
ENSG00000149091	83.2	66.5	99.2
ENSG00000118418	83.2	65.2	95.4
ENSG00000181409	83.2	65.2	96.6
ENSG00000108094	83.2	67.1	97.6
ENSG00000138750	83.2	67	98.4
ENSG00000023909	83.2	65.3	97.7
ENSG00000240053	83.2	68.7	98.9
ENSG00000109184	83.2	67.5	97.3
ENSG00000108465	83.2	64.4	98.5
ENSG00000151332	83.2	67.2	98.1
ENSG00000034533	83.2	65.3	98
ENSG00000149970	83.2	67.6	97.7
ENSG00000115942	83.2	67.8	98.6
ENSG00000185973	83.2	67.9	94.9
ENSG00000262246	83.2	67.4	97.3
ENSG00000115677	83.2	65.3	97.6
ENSG00000251022	83.2	68.3	98.4
ENSG00000164306	83.2	68.1	98.1
ENSG00000163472	83.2	67.2	96
ENSG00000165997	83.2	66.3	98.9
ENSG00000086730	83.2	64.1	96.6
ENSG00000172840	83.2	66.9	99.6
ENSG00000166326	83.2	67.6	98.4
ENSG00000118965	83.2	67.3	98.4
ENSG00000206527	83.2	66.5	98.9
ENSG00000153130	83.2	67.2	97.2
ENSG00000135316	83.2	65.9	97.5
ENSG00000167770	83.2	66.6	97.2
ENSG00000029725	83.2	66.7	97.8
ENSG00000086189	83.2	65.6	98.6
ENSG00000063854	83.2	66.5	96.8
ENSG00000128590	83.2	67.6	98.1
ENSG00000105926	83.2	65.1	98.3
ENSG00000243279	83.2	68.1	97.6
ENSG00000197498	83.2	66.1	95.6
ENSG00000163156	83.2	66.7	96.9
ENSG00000167904	83.2	66.1	98.4
ENSG00000196159	83.2	67.2	97.7
ENSG00000196865	83.2	67.8	98.9
ENSG00000108309	83.2	66.2	97.2
ENSG00000204899	83.2	65.9	98.4
ENSG00000127054	83.2	66.5	97.2
ENSG00000166454	83.2	66.7	98.6
ENSG00000126777	83.2	65.5	98.8
ENSG00000103154	83.2	66.8	98.4
ENSG00000006327	83.2	68.9	97.3
ENSG00000178950	83.2	66.9	96.9
ENSG00000148700	83.2	67.8	98
ENSG00000157869	83.2	66.5	98.4
ENSG00000169018	83.2	66.8	98.6
ENSG00000163558	83.2	67.8	98.1
ENSG00000109920	83.2	67.6	98.1
ENSG00000176102	83.2	64.1	99.3
ENSG00000135297	83.2	67.2	97.7
ENSG00000083093	83.2	68.1	97.6
ENSG00000125447	83.2	68.1	96.5
ENSG00000124532	83.2	67.7	98.4
ENSG00000132953	83.2	67	98.9
ENSG00000078699	83.2	64.2	97.6
ENSG00000116191	83.2	63.7	98.8
ENSG00000140386	83.2	64.5	97.5
ENSG00000108799	83.2	66.9	98.5
ENSG00000132964	83.2	67.5	96.4
ENSG00000147813	83.2	67.2	97.5
ENSG00000135249	83.2	68.7	97
ENSG00000082898	83.2	68	97.6
ENSG00000114853	83.2	66.5	98
ENSG00000198026	83.2	63.8	96.5
ENSG00000134242	83.2	66.9	98.1
ENSG00000175087	83.2	67	98.4
ENSG00000174744	83.2	66	97
ENSG00000126261	83.2	66.5	98.5
ENSG00000119912	83.2	68.1	97.2
ENSG00000198734	83.2	69.4	96.4
ENSG00000143493	83.2	66.9	97.3
ENSG00000260711	83.2	64.7	95.1
ENSG00000263465	83.2	65.6	98.4
ENSG00000167994	83.2	65.9	95.7
ENSG00000178719	83.2	68.2	97.5
ENSG00000103496	83.2	67.3	96.1
ENSG00000075790	83.2	68.6	97.9
ENSG00000110172	83.2	67.1	98.6
ENSG00000090520	83.2	68	95.9
ENSG00000106460	83.2	65	99.3
ENSG00000107443	83.2	66.7	98.4
ENSG00000054611	83.2	65.9	96.3
ENSG00000263335	83.2	68.8	96
ENSG00000177888	83.2	67.6	99.3
ENSG00000105671	83.2	64.8	97.2
ENSG00000067992	83.2	66.4	95.6
ENSG00000101608	83.2	67.2	96.2
ENSG00000162980	83.2	66.1	98.9
ENSG00000125630	83.2	67.4	98
ENSG00000105698	83.1	67.1	95.7
ENSG00000141425	83.1	65.2	98.1
ENSG00000110057	83.1	66	99.3
ENSG00000120686	83.1	67.5	98.1
ENSG00000104904	83.1	68.4	96.5
ENSG00000095002	83.1	66.2	98.5
ENSG00000112425	83.1	66	98.8
ENSG00000117500	83.1	64.9	98.2
ENSG00000142039	83.1	67.8	97.6
ENSG00000176623	83.1	67.4	98.9
ENSG00000196177	83.1	66.8	98.5
ENSG00000213199	83.1	65.6	98.4
ENSG00000147162	83.1	66.8	98.6
ENSG00000118600	83.1	68	98.4
ENSG00000163428	83.1	66	98.6
ENSG00000033867	83.1	66.3	98.9
ENSG00000197619	83.1	67.8	97.2
ENSG00000149761	83.1	66.5	98
ENSG00000173706	83.1	66.5	98.5
ENSG00000118596	83.1	66.2	98.9
ENSG00000105849	83.1	66.5	98.1
ENSG00000130338	83.1	66.4	98
ENSG00000186162	83.1	66	96.1
ENSG00000152683	83.1	64.3	98.3
ENSG00000173226	83.1	67.3	97.5
ENSG00000146802	83.1	66.4	98.4
ENSG00000157426	83.1	67.5	98.1
ENSG00000124713	83.1	66.8	98.1
ENSG00000176095	83.1	66.8	96.8
ENSG00000069956	83.1	68.2	98.1
ENSG00000130725	83.1	66	97.6
ENSG00000106009	83.1	66.4	97.3
ENSG00000196911	83.1	66.4	98.9
ENSG00000152284	83.1	66.9	96.7
ENSG00000163728	83.1	68.3	98.4
ENSG00000198839	83.1	67.6	98.5
ENSG00000163946	83.1	67.3	98.6
ENSG00000105053	83.1	68.3	95.3
ENSG00000060749	83.1	66.9	97.6
ENSG00000136111	83.1	68.1	97.1
ENSG00000221838	83.1	66.8	98
ENSG00000058729	83.1	67	98
ENSG00000169692	83.1	66.8	98.4
ENSG00000116685	83.1	68.5	97.7
ENSG00000131446	83.1	65.6	97.7
ENSG00000064932	83.1	68	97.3
ENSG00000101445	83.1	66.8	98.9
ENSG00000123124	83.1	67.3	98.9
ENSG00000014123	83.1	65.8	98.5
ENSG00000130640	83.1	67.4	97.7
ENSG00000153551	83.1	65.3	98.7
ENSG00000164118	83.1	66.1	98.8
ENSG00000198252	83.1	66.2	98.5
ENSG00000052723	83.1	67.8	98.4
ENSG00000119965	83.1	67	98.2
ENSG00000171488	83.1	64.8	98.6
ENSG00000136319	83.1	68.1	98.4
ENSG00000188811	83.1	67.8	98.1
ENSG00000113583	83.1	65.4	98.9
ENSG00000175137	83.1	68.2	95.6
ENSG00000173535	83.1	67.4	96.4
ENSG00000104529	83.1	67.5	95.7
ENSG00000105967	83.1	67.4	98.6
ENSG00000124193	83.1	69.1	97.5
ENSG00000124767	83.1	67.4	97.1
ENSG00000105723	83.1	66.4	97.6
ENSG00000256294	83.1	66.9	98.1
ENSG00000118507	83.1	66.5	97.3
ENSG00000114062	83.1	65.9	98.2
ENSG00000068394	83.1	65.8	97.5
ENSG00000089063	83.1	67.2	97.5
ENSG00000102543	83.1	64	98.1
ENSG00000111670	83.1	67.7	98
ENSG00000260592	83.1	66	97.2
ENSG00000188536	83.1	67.4	95.8
ENSG00000050748	83.1	66.5	98.1
ENSG00000144306	83.1	67.4	98.1
ENSG00000214193	83.1	68.6	95.9
ENSG00000135341	83.1	66.8	98.8
ENSG00000171163	83.1	66.6	98.5
ENSG00000171302	83.1	66.9	96.9
ENSG00000137714	83.1	68.5	97.2
ENSG00000033178	83.1	67.3	98.4
ENSG00000185019	83.1	67.8	97
ENSG00000143643	83.1	67.1	98.5
ENSG00000159346	83.1	65.4	96.5
ENSG00000151445	83.1	67.8	96.7
ENSG00000104635	83.1	67.4	96.3
ENSG00000113649	83.1	66.5	96.6
ENSG00000165359	83.1	66.5	98
ENSG00000120699	83.1	67.5	98.1
ENSG00000179021	83.1	65.2	98.4
ENSG00000148655	83.1	62.1	99.2
ENSG00000124795	83.1	65.9	98.5
ENSG00000126775	83.1	66.7	98.5
ENSG00000215908	83.1	67.4	98.2
ENSG00000112419	83.1	67.4	97.5
ENSG00000176142	83	67.8	98.6
ENSG00000281649	83	67.8	99.2
ENSG00000123106	83	65.6	97.7
ENSG00000156802	83	65.8	98.5
ENSG00000130598	83	66.5	98.2
ENSG00000145817	83	64.2	98.1
ENSG00000198919	83	68.3	97.3
ENSG00000137040	83	66.5	97.5
ENSG00000112249	83	65.8	97.7
ENSG00000164305	83	66.2	98.4
ENSG00000099337	83	67	98.9
ENSG00000185920	83	67.2	97.8
ENSG00000125971	83	66.7	98
ENSG00000130429	83	67.1	97.4
ENSG00000125944	83	67.2	97.2
ENSG00000247903	83	65.7	98.2
ENSG00000213047	83	66	98.6
ENSG00000168672	83	67.3	98
ENSG00000114650	83	66.4	97
ENSG00000129003	83	66.5	98
ENSG00000162600	83	67.7	98.5
ENSG00000099804	83	66.7	97.1
ENSG00000143258	83	64.2	97.2
ENSG00000151233	83	67.4	98.2
ENSG00000122417	83	67.6	98
ENSG00000175482	83	64.8	96.5
ENSG00000163606	83	66.8	98.5
ENSG00000099917	83	66.5	97.7
ENSG00000109762	83	66.8	98.4
ENSG00000099810	83	65.1	98.4
ENSG00000138867	83	68	96.8
ENSG00000026025	83	68.1	98.1
ENSG00000096654	83	66.8	98.3
ENSG00000166037	83	67.2	98.5
ENSG00000164031	83	66.4	99.3
ENSG00000169223	83	65.8	98.4
ENSG00000139977	83	64.7	99.2
ENSG00000197070	83	66.8	98.1
ENSG00000135924	83	67	97.4
ENSG00000171262	83	65.9	96.6
ENSG00000188419	83	67.5	99.3
ENSG00000042753	83	65.8	97.4
ENSG00000023041	83	66.5	97.1
ENSG00000162695	83	66.2	98.9
ENSG00000172613	83	66.4	99
ENSG00000162775	83	64.8	98
ENSG00000089327	83	65.5	98.2
ENSG00000049541	83	67.6	96.7
ENSG00000188452	83	65.5	96.8
ENSG00000173065	83	66.8	95.9
ENSG00000124523	83	68.1	98.5
ENSG00000090470	83	67.9	98.4
ENSG00000154727	83	67	98.6
ENSG00000095574	83	66.7	98.8
ENSG00000168724	83	66.1	97.6
ENSG00000141971	83	66.4	97.5
ENSG00000185033	83	69.6	98.3
ENSG00000175054	83	66.5	98.4
ENSG00000112081	83	67.7	96.8
ENSG00000108064	83	64.7	98.4
ENSG00000161920	83	68.3	98.5
ENSG00000166275	83	64.8	98
ENSG00000172531	83	66.4	98.3
ENSG00000126524	83	67.7	97
ENSG00000105204	83	67.9	98
ENSG00000110697	83	65.8	97.9
ENSG00000035141	83	64.5	95.6
ENSG00000261461	83	66.4	98.1
ENSG00000100418	83	65.2	98
ENSG00000168758	83	67.4	96.6
ENSG00000111731	83	67	97.6
ENSG00000186376	83	66	97.7
ENSG00000174839	83	68.2	98.5
ENSG00000187522	83	67.2	97.8
ENSG00000065548	83	66.5	96.8
ENSG00000196387	83	66.8	97.6
ENSG00000173542	83	65.9	98.2
ENSG00000158869	83	66.5	97.6
ENSG00000116670	83	66	96.8
ENSG00000132005	83	66.1	98.7
ENSG00000174871	83	65.7	96.4
ENSG00000175756	83	66.5	96.8
ENSG00000260766	83	68.9	95.1
ENSG00000080824	83	68.2	96.3
ENSG00000196693	83	67.2	98
ENSG00000143756	83	65.7	98.9
ENSG00000228956	83	65.4	97.1
ENSG00000080189	83	65	96.1
ENSG00000196305	83	65.7	98
ENSG00000174206	83	66.4	98.5
ENSG00000198718	83	66	98.2
ENSG00000099785	83	66.8	96.9
ENSG00000146834	83	67.2	97.2
ENSG00000069424	83	65.7	98.3
ENSG00000241852	83	65.4	98.9
ENSG00000169914	83	67.4	97.6
ENSG00000171425	83	66.3	96.8
ENSG00000111669	83	65.6	97.6
ENSG00000085365	83	64.4	98.5
ENSG00000148690	83	65.8	97.5
ENSG00000203896	83	67.9	96.2
ENSG00000065802	83	65.5	97.4
ENSG00000241058	83	66.2	97.9
ENSG00000161011	83	66.4	97.8
ENSG00000122484	83	66.5	97.3
ENSG00000183718	83	68	98.3
ENSG00000118762	83	67.2	98.4
ENSG00000233261	83	66.9	96.7
ENSG00000165389	83	65.7	96.6
ENSG00000198087	83	65.7	99.3
ENSG00000081154	83	66	98.8
ENSG00000164253	83	67	97.6
ENSG00000197045	83	65.7	98.3
ENSG00000196776	83	66.1	99
ENSG00000115756	83	66.1	97.5
ENSG00000170638	83	64.2	98.4
ENSG00000064490	82.9	67.5	97.1
ENSG00000224051	82.9	66.4	98
ENSG00000163900	82.9	65.7	98.6
ENSG00000145241	82.9	66.8	98.5
ENSG00000180884	82.9	66.8	97.2
ENSG00000127980	82.9	67.2	98.2
ENSG00000204315	82.9	66.9	97.5
ENSG00000164187	82.9	66.5	98.4
ENSG00000088448	82.9	66.9	98.5
ENSG00000152133	82.9	67	98.9
ENSG00000085491	82.9	66.9	98.3
ENSG00000121621	82.9	68.7	97.4
ENSG00000151208	82.9	67.1	98.5
ENSG00000102030	82.9	67.6	98.1
ENSG00000151690	82.9	64.9	98.1
ENSG00000118454	82.9	66.6	98.2
ENSG00000107669	82.9	65.5	98.5
ENSG00000094975	82.9	67.4	98.6
ENSG00000100519	82.9	66.2	97.5
ENSG00000175826	82.9	66.8	97.6
ENSG00000260563	82.9	67.2	98.5
ENSG00000100938	82.9	67.8	96.6
ENSG00000186871	82.9	64.9	97.7
ENSG00000133818	82.9	67.5	96.6
ENSG00000243335	82.9	64.9	96.5
ENSG00000130856	82.9	67.2	98.4
ENSG00000178149	82.9	65	98.6
ENSG00000165434	82.9	66.8	98.3
ENSG00000008441	82.9	66.9	95.7
ENSG00000131023	82.9	67.2	98.4
ENSG00000130766	82.9	67.4	98.5
ENSG00000112339	82.9	67.1	98.1
ENSG00000173338	82.9	68.1	97.4
ENSG00000101166	82.9	65.5	98.1
ENSG00000197050	82.9	65.7	98.5
ENSG00000124203	82.9	65.5	97
ENSG00000110429	82.9	66.8	98.4
ENSG00000255529	82.9	64.5	99.6
ENSG00000256525	82.9	66.2	97.3
ENSG00000198589	82.9	66.3	98.8
ENSG00000133247	82.9	66.8	99
ENSG00000204264	82.9	67	97.6
ENSG00000143761	82.9	68.7	97.2
ENSG00000160752	82.9	66.8	96.8
ENSG00000065357	82.9	66.2	96.9
ENSG00000188566	82.9	67.6	100
ENSG00000124275	82.9	65.4	98.4
ENSG00000204592	82.9	68.3	96.3
ENSG00000004700	82.9	67.2	97.7
ENSG00000117155	82.9	66.8	99.6
ENSG00000206503	82.9	66.8	96.6
ENSG00000113638	82.9	66.6	99.6
ENSG00000003509	82.9	64.6	97.6
ENSG00000261884	82.9	67.2	97.5
ENSG00000122707	82.9	67.5	98.5
ENSG00000065911	82.9	65.6	97.9
ENSG00000134255	82.9	66.9	98.4
ENSG00000159873	82.9	66.9	97.3
ENSG00000178177	82.9	66.6	97.9
ENSG00000134265	82.9	66	98.4
ENSG00000085978	82.9	68	97.6
ENSG00000186111	82.9	65.8	97.1
ENSG00000133063	82.9	66.9	96.4
ENSG00000163803	82.9	67.6	98.8
ENSG00000171161	82.9	68	98.1
ENSG00000155975	82.9	65.9	99.3
ENSG00000052795	82.9	66.8	97.8
ENSG00000120992	82.9	65	99.3
ENSG00000168813	82.9	66.4	98.4
ENSG00000100031	82.9	60.7	98.9
ENSG00000121406	82.9	64.9	98.1
ENSG00000134884	82.9	67.3	98.9
ENSG00000144560	82.9	67.1	97.9
ENSG00000185477	82.9	68.1	98.5
ENSG00000167842	82.9	67	98.1
ENSG00000134758	82.9	66	98.8
ENSG00000067533	82.9	63.4	98.9
ENSG00000171169	82.9	66.6	97
ENSG00000108819	82.9	66.8	96
ENSG00000179134	82.9	67.2	98.1
ENSG00000162664	82.9	66.9	97.8
ENSG00000100802	82.9	66.8	97.1
ENSG00000181904	82.9	67	98.6
ENSG00000132313	82.9	65.6	97
ENSG00000196329	82.9	66.1	96.5
ENSG00000087470	82.9	67.5	97.5
ENSG00000150768	82.9	65.8	97.2
ENSG00000066739	82.9	66.9	98.9
ENSG00000083544	82.9	66.4	98.5
ENSG00000197111	82.9	67.2	97
ENSG00000107938	82.9	66.1	97.6
ENSG00000152495	82.9	66	99.6
ENSG00000171291	82.9	67.4	97.1
ENSG00000174606	82.9	68.6	98.6
ENSG00000123146	82.9	67.5	97.6
ENSG00000122591	82.9	66.9	98.3
ENSG00000113441	82.9	66.1	97.6
ENSG00000187116	82.9	64.2	98.4
ENSG00000088992	82.9	67.2	96.7
ENSG00000177485	82.9	66.9	98.3
ENSG00000135269	82.9	63.6	98
ENSG00000178988	82.9	66.9	98.1
ENSG00000171033	82.9	64.7	97.5
ENSG00000186130	82.9	65.3	98.9
ENSG00000008256	82.9	65.6	98
ENSG00000166949	82.9	64	99.2
ENSG00000175463	82.9	66.4	98.1
ENSG00000125637	82.9	65.7	94.8
ENSG00000204386	82.9	66.6	98.2
ENSG00000173960	82.9	66.5	97.1
ENSG00000152332	82.9	65.9	98.6
ENSG00000143033	82.9	66.8	98.2
ENSG00000088035	82.9	67.4	99
ENSG00000148308	82.9	64.5	96
ENSG00000111371	82.9	65.7	98.4
ENSG00000163527	82.9	65.9	98.2
ENSG00000100325	82.9	65.2	97.1
ENSG00000211445	82.9	65.6	97.5
ENSG00000133069	82.9	65.5	96.2
ENSG00000125818	82.9	66.5	97.6
ENSG00000169877	82.9	66.5	97.3
ENSG00000116497	82.9	65.6	98
ENSG00000137770	82.9	65.7	98.4
ENSG00000172175	82.9	66.4	98.8
ENSG00000085449	82.9	67.4	98.9
ENSG00000251369	82.9	67.6	98.5
ENSG00000072415	82.9	65.3	98.1
ENSG00000166888	82.9	68.2	97.1
ENSG00000145349	82.9	66	98.2
ENSG00000100300	82.9	66	97.2
ENSG00000067829	82.9	66.2	97.6
ENSG00000168944	82.8	66.1	98.6
ENSG00000174953	82.8	67.6	98.1
ENSG00000147439	82.8	63.5	95.6
ENSG00000130935	82.8	66.5	98.4
ENSG00000107625	82.8	67.8	96.4
ENSG00000144354	82.8	68.3	94.5
ENSG00000100359	82.8	64.7	96.6
ENSG00000052802	82.8	64.6	98.5
ENSG00000144589	82.8	63.1	98.2
ENSG00000204165	82.8	64.2	97.4
ENSG00000256087	82.8	66.2	97.6
ENSG00000167699	82.8	67.2	97.3
ENSG00000256594	82.8	66.5	97.6
ENSG00000186298	82.8	66	98.5
ENSG00000064601	82.8	67.4	97.4
ENSG00000134602	82.8	66.9	98
ENSG00000145675	82.8	66	98.4
ENSG00000134954	82.8	64.7	98.1
ENSG00000152484	82.8	65.6	99.6
ENSG00000176393	82.8	66.8	98.3
ENSG00000006576	82.8	66.5	98.9
ENSG00000167778	82.8	65.5	97.2
ENSG00000139746	82.8	65.6	96.4
ENSG00000244045	82.8	66.3	95.6
ENSG00000197744	82.8	64.9	97.5
ENSG00000270189	82.8	66.9	98.5
ENSG00000162851	82.8	66.5	97.6
ENSG00000163600	82.8	67.5	96.3
ENSG00000212694	82.8	66.4	97.3
ENSG00000164331	82.8	67.2	98.4
ENSG00000162623	82.8	67.4	98.4
ENSG00000148297	82.8	66.3	95.3
ENSG00000111300	82.8	67	98
ENSG00000215305	82.8	64.6	99.6
ENSG00000236304	82.8	65.1	96.1
ENSG00000107758	82.8	66.4	98.4
ENSG00000273344	82.8	62.8	94.9
ENSG00000267796	82.8	67	96.9
ENSG00000158109	82.8	66.7	96.6
ENSG00000125510	82.8	66.4	96.7
ENSG00000140564	82.8	67.8	97.3
ENSG00000276136	82.8	68.8	96.7
ENSG00000184470	82.8	65.7	96
ENSG00000143971	82.8	66.9	98.1
ENSG00000204160	82.8	68	97.9
ENSG00000110934	82.8	68.9	97.2
ENSG00000281103	82.8	67.2	97.7
ENSG00000141401	82.8	66.8	96.9
ENSG00000144895	82.8	66.8	97.4
ENSG00000205208	82.8	64.7	97.4
ENSG00000204310	82.8	68.1	96.8
ENSG00000164347	82.8	66.9	97.6
ENSG00000116747	82.8	65.9	99.3
ENSG00000101974	82.8	67.3	98.5
ENSG00000111605	82.8	65.3	98.1
ENSG00000124279	82.8	67	97.8
ENSG00000163714	82.8	66.9	98.2
ENSG00000164109	82.8	64.2	98.3
ENSG00000099219	82.8	65.4	96.2
ENSG00000158828	82.8	66.5	96.2
ENSG00000065308	82.8	67.2	97.6
ENSG00000101665	82.8	65.3	97.3
ENSG00000170340	82.8	67.1	98.2
ENSG00000189266	82.8	66.7	98.9
ENSG00000186416	82.8	66.1	98.4
ENSG00000123575	82.8	66.9	98.6
ENSG00000080608	82.8	66.9	96.9
ENSG00000175573	82.8	66.9	97.3
ENSG00000198551	82.8	69	97.6
ENSG00000273373	82.8	65	98.1
ENSG00000163608	82.8	66.4	98
ENSG00000070367	82.8	65.9	98.4
ENSG00000147601	82.8	68	97.1
ENSG00000196588	82.8	68.2	96.7
ENSG00000155016	82.8	65.4	98.5
ENSG00000101574	82.8	66.1	99.2
ENSG00000108774	82.8	67.5	96.9
ENSG00000166881	82.8	67.3	97.6
ENSG00000241553	82.8	66.7	96
ENSG00000173208	82.8	67.2	98.6
ENSG00000145907	82.8	65.3	97.1
ENSG00000188321	82.8	65.7	98.3
ENSG00000087053	82.8	66.5	97.7
ENSG00000060558	82.8	66	98.1
ENSG00000053770	82.8	66.3	98.3
ENSG00000090013	82.8	65.3	97.6
ENSG00000149932	82.8	65.6	96.8
ENSG00000196781	82.8	62.6	98.2
ENSG00000105497	82.8	68.8	98
ENSG00000196268	82.8	67.4	99
ENSG00000138821	82.8	66	98.8
ENSG00000124406	82.8	66.4	98.8
ENSG00000163564	82.8	67.9	96.2
ENSG00000107937	82.7	64.8	96.5
ENSG00000089159	82.7	69	95.9
ENSG00000163655	82.7	66.7	96.8
ENSG00000115317	82.7	65.5	98.9
ENSG00000132406	82.7	66.7	97.5
ENSG00000274180	82.7	66.4	97.1
ENSG00000119906	82.7	66.8	97.7
ENSG00000165943	82.7	66	96.9
ENSG00000148943	82.7	65.4	98.5
ENSG00000146757	82.7	65.5	99.3
ENSG00000111445	82.7	66	96.2
ENSG00000211460	82.7	67.4	97.3
ENSG00000197056	82.7	66.2	98.4
ENSG00000182544	82.7	65.9	97.5
ENSG00000133704	82.7	66.2	98.1
ENSG00000180530	82.7	66.9	98.9
ENSG00000100243	82.7	67.9	97.3
ENSG00000106723	82.7	67.8	97.6
ENSG00000109062	82.7	66.9	97.2
ENSG00000213639	82.7	65.3	98.5
ENSG00000100612	82.7	68	97.3
ENSG00000123562	82.7	66	96.9
ENSG00000158985	82.7	66.5	98.1
ENSG00000196154	82.7	65.1	97.4
ENSG00000146215	82.7	66.9	97.2
ENSG00000181472	82.7	65.7	98
ENSG00000100941	82.7	64.1	97.2
ENSG00000161048	82.7	67.2	98.4
ENSG00000004766	82.7	66.9	98.5
ENSG00000188529	82.7	67.6	98.2
ENSG00000165476	82.7	66.3	98.6
ENSG00000160767	82.7	66.4	97.6
ENSG00000155329	82.7	65.8	97.4
ENSG00000175595	82.7	66.5	97.6
ENSG00000167261	82.7	65.1	95.2
ENSG00000144161	82.7	66.4	97.6
ENSG00000108506	82.7	66.5	98
ENSG00000155463	82.7	64.9	97.2
ENSG00000144746	82.7	64.3	97.6
ENSG00000085760	82.7	67.3	96.6
ENSG00000275764	82.7	65.4	97.2
ENSG00000152904	82.7	66.9	97.3
ENSG00000101695	82.7	66.2	98.6
ENSG00000156469	82.7	67.6	96.4
ENSG00000151247	82.7	66.1	98.3
ENSG00000205220	82.7	66.5	97.4
ENSG00000166822	82.7	64.2	98.5
ENSG00000196937	82.7	66.7	98.5
ENSG00000165804	82.7	66.5	98.4
ENSG00000115137	82.7	66.1	97.1
ENSG00000138035	82.7	65.4	97.6
ENSG00000002919	82.7	68.7	97.6
ENSG00000136250	82.7	66	94.9
ENSG00000198336	82.7	64.9	97.5
ENSG00000110011	82.7	66.3	98
ENSG00000159496	82.7	62.9	97.3
ENSG00000206560	82.7	67.8	98.4
ENSG00000157916	82.7	64.8	95.1
ENSG00000130313	82.7	66	97.2
ENSG00000152404	82.7	66.9	96.9
ENSG00000067836	82.7	63.9	97.4
ENSG00000122188	82.7	67.2	99
ENSG00000261799	82.7	63.8	98.1
ENSG00000226608	82.7	67.2	97.6
ENSG00000072778	82.7	66.7	98.6
ENSG00000155545	82.7	66.2	98.9
ENSG00000213722	82.7	64.9	96.6
ENSG00000066855	82.7	65.6	98.5
ENSG00000138018	82.7	66.2	98
ENSG00000166860	82.7	67.1	97.7
ENSG00000086475	82.7	66.7	98.4
ENSG00000075624	82.7	69.1	96.7
ENSG00000140262	82.7	66.9	97.6
ENSG00000173674	82.7	65.8	97
ENSG00000077232	82.7	65.7	97.6
ENSG00000151623	82.7	65.3	98
ENSG00000008405	82.7	67.7	98
ENSG00000251247	82.7	67.2	98
ENSG00000109171	82.7	66.6	98
ENSG00000148200	82.7	67.5	96.7
ENSG00000111880	82.7	65.7	98.8
ENSG00000089050	82.7	66.4	97.1
ENSG00000229833	82.7	68.1	96.7
ENSG00000035115	82.7	66.5	97.9
ENSG00000102401	82.7	67.1	98
ENSG00000137492	82.7	66.1	98.5
ENSG00000075413	82.7	68.3	97.1
ENSG00000082213	82.7	67.5	97.6
ENSG00000163159	82.7	64.8	97.4
ENSG00000130024	82.7	67.1	98.4
ENSG00000178074	82.7	66.7	98.8
ENSG00000152700	82.7	65.4	98.4
ENSG00000128000	82.7	66.7	98
ENSG00000108443	82.7	66.5	98.4
ENSG00000119787	82.7	66.2	98.4
ENSG00000075539	82.7	66.5	98.5
ENSG00000197483	82.7	66.7	96.9
ENSG00000127337	82.7	66.9	99
ENSG00000100151	82.7	61.7	98.8
ENSG00000127995	82.7	65.8	98.9
ENSG00000204584	82.7	64.5	99.6
ENSG00000156787	82.7	67.2	97.3
ENSG00000106246	82.7	65.6	98.8
ENSG00000163607	82.7	65.2	99.3
ENSG00000231925	82.7	67.1	97.1
ENSG00000137100	82.7	65.2	97.2
ENSG00000128059	82.7	65.6	97.8
[truncated: 9,855 more rows]

## Sheet: detail_AGS1_only
gene	mean AUC (%)	lower CI bound (%)	upper CI bound (%)
ENSG00000145491	89.8	79.2	99.6
ENSG00000170909	88	73.4	100
ENSG00000167552	87.5	72.7	98.9
ENSG00000120306	87.5	72.9	99.3
ENSG00000185000	87.3	73.3	99.6
ENSG00000120318	87.2	74.9	98
ENSG00000135596	86.9	72.1	100
ENSG00000159267	86	70.5	98.6
ENSG00000247315	85.9	72.6	99.2
ENSG00000204839	85.6	70.1	99.6
ENSG00000115750	85.3	70.9	98.4
ENSG00000138030	84.9	68.2	97.7
ENSG00000175866	84.9	69.2	97.6
ENSG00000168229	84.9	67.9	98.9
ENSG00000179933	84.1	68	97.9
ENSG00000266714	83.4	66.7	96.1
ENSG00000215908	83.1	67.4	98.2
ENSG00000162775	83	64.8	98
ENSG00000065357	82.9	66.2	96.9
ENSG00000100359	82.8	64.7	96.6
ENSG00000027847	81.7	63.7	96.1
ENSG00000213930	81.7	64.3	95.2
ENSG00000135144	81	62.5	93.1
ENSG00000079435	78.9	59	93.6
ENSG00000100350	78.6	60.5	94.3
ENSG00000261222	78.3	58.2	95.4
ENSG00000074803	76.7	58.9	92.9
ENSG00000005884	76.6	55.8	91.8
