# Supplementary material for: Evaluation of blood gene expression levels in facioscapulohumeral muscular dystrophy patients
Source: Sci Rep. 2020 Oct 16;10:17547. doi: 10.1038/s41598-020-74687-5 (PMC7567883; doi:10.1038/s41598-020-74687-5)
Supplement: Supplementary file 2 — Supplementary Information 1. [file 41598_2020_74687_MOESM2_ESM.zip › supplementary-files/Suppl_File_7.xlsx]

## Sheet: Sheet1
Gene	logFC	PValue	FDR
ENSG00000184867	-0.0546316	0.00030973	1
ENSG00000196743	0.0724048	0.000455289	1
ENSG00000243716	-0.0344327	0.000586243	1
ENSG00000166669	-0.0326323	0.00190589	1
ENSG00000078124	0.0299359	0.00206191	1
ENSG00000127452	-0.0232543	0.00223116	1
ENSG00000254910	0.0664224	0.00227935	1
ENSG00000235169	0.140692	0.00313264	1
ENSG00000075826	-0.0360361	0.00315926	1
ENSG00000215908	-0.0351043	0.00347305	1
ENSG00000161664	-0.0351654	0.00350992	1
ENSG00000275743	0.0912766	0.00365945	1
ENSG00000145882	-0.0301867	0.00384643	1
ENSG00000149328	0.108022	0.00403768	1
ENSG00000222041	0.0503698	0.00420489	1
ENSG00000101558	0.0231922	0.0049063	1
ENSG00000172965	0.0367012	0.00491793	1
ENSG00000139629	0.0290042	0.00510222	1
ENSG00000176083	0.135121	0.00534018	1
ENSG00000026508	0.0216934	0.00538066	1
ENSG00000112742	-0.141701	0.00563175	1
ENSG00000107796	0.076894	0.00638155	1
ENSG00000105472	0.0690734	0.00679213	1
ENSG00000118217	0.0252298	0.00796034	1
ENSG00000182841	-0.0688232	0.00802237	1
ENSG00000158715	-0.079183	0.00812018	1
ENSG00000100099	-0.0210785	0.0081387	1
ENSG00000103423	-0.0189664	0.00817656	1
ENSG00000163751	-0.122395	0.00823624	1
ENSG00000053702	-0.0281944	0.00892615	1
ENSG00000108370	0.0715357	0.00905758	1
ENSG00000145217	-0.0486023	0.00910959	1
ENSG00000280411	-0.114351	0.00916698	1
ENSG00000001036	0.0248239	0.00958332	1
ENSG00000181007	-0.0369543	0.0101324	1
ENSG00000197165	-0.102602	0.01016	1
ENSG00000189068	0.0584059	0.0103937	1
ENSG00000185291	-0.0568591	0.0105513	1
ENSG00000112759	0.0350202	0.0106323	1
ENSG00000116497	-0.024652	0.010723	1
ENSG00000111962	-0.0535186	0.010782	1
ENSG00000276141	-0.0435236	0.0108345	1
ENSG00000249915	-0.0161757	0.0111616	1
ENSG00000260766	-0.0487717	0.0111915	1
ENSG00000165661	-0.030208	0.0114362	1
ENSG00000134072	0.0370947	0.0121873	1
ENSG00000184860	-0.0535487	0.0128942	1
ENSG00000111231	-0.0356328	0.0130978	1
ENSG00000210196	0.0423701	0.013118	1
ENSG00000111816	-0.212756	0.0131426	1
ENSG00000090975	-0.031974	0.0133886	1
ENSG00000182378	-0.0423899	0.0134846	1
ENSG00000233927	0.119644	0.0135115	1
ENSG00000114315	0.0498344	0.0139551	1
ENSG00000169246	-0.0555228	0.0143692	1
ENSG00000176046	0.153457	0.01481	1
ENSG00000172345	-0.0321906	0.0149942	1
ENSG00000123472	-0.0170225	0.0150408	1
ENSG00000247828	-0.041194	0.0152488	1
ENSG00000074966	-0.0501483	0.0154261	1
ENSG00000173083	0.0401695	0.0156036	1
ENSG00000260401	0.0408952	0.0157612	1
ENSG00000157168	0.098813	0.015842	1
ENSG00000058668	0.0282543	0.0159614	1
ENSG00000156398	-0.0325526	0.016415	1
ENSG00000102409	-0.0320704	0.0167177	1
ENSG00000117281	-0.047972	0.0170134	1
ENSG00000211716	0.0682473	0.0173354	1
ENSG00000091436	0.0313249	0.0174941	1
ENSG00000104472	0.0150331	0.0175868	1
ENSG00000162490	0.0766469	0.018004	1
ENSG00000161944	0.0478432	0.0181515	1
ENSG00000245849	-0.0208872	0.0184561	1
ENSG00000091513	-0.0742549	0.0185808	1
ENSG00000269556	0.0208762	0.0191264	1
ENSG00000183691	-0.0657028	0.0192782	1
ENSG00000135631	0.0398475	0.019364	1
ENSG00000173114	-0.114765	0.019595	1
ENSG00000167535	0.0382599	0.0197135	1
ENSG00000159214	0.0432317	0.0197881	1
ENSG00000168495	-0.0156027	0.0199417	1
ENSG00000088876	-0.0293643	0.0202237	1
ENSG00000111077	0.0632357	0.0203312	1
ENSG00000102967	-0.0211086	0.0203479	1
ENSG00000169599	-0.0318123	0.0208858	1
ENSG00000130844	-0.0343355	0.0214056	1
ENSG00000071246	0.0575368	0.021445	1
ENSG00000262580	-0.0328772	0.0218299	1
ENSG00000179776	0.123781	0.021852	1
ENSG00000147454	0.0452727	0.0222619	1
ENSG00000137312	0.0340662	0.02252	1
ENSG00000205808	-0.0382899	0.0225599	1
ENSG00000174529	0.029141	0.0225907	1
ENSG00000131876	-0.0228747	0.0228488	1
ENSG00000237039	0.105559	0.0230461	1
ENSG00000185015	-0.0523874	0.0231555	1
ENSG00000279942	-0.136849	0.0238801	1
ENSG00000018280	0.03189	0.0238847	1
ENSG00000123739	-0.0315899	0.0243598	1
ENSG00000225032	-0.025834	0.0244245	1
ENSG00000068745	-0.0104085	0.0246627	1
ENSG00000134333	0.0156955	0.0247451	1
ENSG00000112182	-0.0316657	0.0249977	1
ENSG00000144771	-0.149663	0.0251006	1
ENSG00000267534	0.0343532	0.0251767	1
ENSG00000224950	0.0372662	0.0253532	1
ENSG00000122674	-0.0461096	0.0253703	1
ENSG00000137106	0.0316829	0.0253754	1
ENSG00000273344	-0.0227913	0.0254147	1
ENSG00000061794	-0.0190851	0.0257464	1
ENSG00000232533	0.0253029	0.0257929	1
ENSG00000134690	-0.0338326	0.0258638	1
ENSG00000228655	0.0632715	0.0262603	1
ENSG00000186020	-0.0253399	0.0266721	1
ENSG00000219481	-0.0362398	0.0270468	1
ENSG00000188002	-0.0418073	0.0270972	1
ENSG00000263072	-0.0214985	0.0271148	1
ENSG00000127955	-0.0883984	0.0272197	1
ENSG00000102699	0.0239454	0.027571	1
ENSG00000277586	0.0709252	0.0278398	1
ENSG00000137757	0.063806	0.027889	1
ENSG00000144843	0.0259911	0.0280128	1
ENSG00000104047	-0.0334673	0.0280969	1
ENSG00000106477	-0.0333549	0.0282359	1
ENSG00000184545	0.0477535	0.028484	1
ENSG00000256771	-0.0448342	0.0285583	1
ENSG00000132199	-0.0277723	0.0286604	1
ENSG00000182230	-0.0904628	0.0287298	1
ENSG00000198556	-0.0190011	0.028763	1
ENSG00000180376	-0.0436784	0.0287768	1
ENSG00000139567	0.0592795	0.0290061	1
ENSG00000100097	0.0373293	0.0291666	1
ENSG00000264204	-0.0553742	0.0291757	1
ENSG00000240859	-0.039968	0.0293373	1
ENSG00000165424	0.047543	0.02953	1
ENSG00000099260	-0.164493	0.029533	1
ENSG00000104918	0.0673893	0.0295355	1
ENSG00000205581	-0.0194582	0.029825	1
ENSG00000144134	-0.0191175	0.0298457	1
ENSG00000251661	-0.0464715	0.0304386	1
ENSG00000171320	-0.126267	0.0304401	1
ENSG00000154134	-0.0640899	0.0311718	1
ENSG00000125375	-0.0171014	0.0312192	1
ENSG00000198853	0.0307063	0.0314977	1
ENSG00000163286	0.141376	0.0321311	1
ENSG00000137944	-0.0213723	0.032257	1
ENSG00000185480	-0.0962781	0.0326849	1
ENSG00000204271	-0.0442834	0.0327522	1
ENSG00000178971	-0.0186198	0.0329286	1
ENSG00000225855	-0.02299	0.0336536	1
ENSG00000171033	-0.0459625	0.0336601	1
ENSG00000261716	-0.0443359	0.0340602	1
ENSG00000183019	0.0514944	0.0342607	1
ENSG00000112053	0.0543124	0.0342745	1
ENSG00000170631	0.0208665	0.0345361	1
ENSG00000137834	0.0890615	0.0348573	1
ENSG00000167555	-0.0310103	0.0351937	1
ENSG00000140688	-0.0147538	0.0353371	1
ENSG00000196502	-0.0447137	0.0355633	1
ENSG00000148690	-0.032379	0.0356971	1
ENSG00000092200	-0.0336776	0.0356995	1
ENSG00000138381	-0.0503976	0.0359734	1
ENSG00000103222	-0.0189453	0.0360075	1
ENSG00000120662	-0.0303466	0.0363624	1
ENSG00000166704	-0.029051	0.0363844	1
ENSG00000128283	0.0669231	0.0365628	1
ENSG00000159346	0.0435208	0.0365904	1
ENSG00000069329	0.0114173	0.0373466	1
ENSG00000133808	0.0390892	0.0374256	1
ENSG00000168303	-0.0192398	0.037675	1
ENSG00000166086	-0.0309039	0.0376865	1
ENSG00000092847	0.0158296	0.0376941	1
ENSG00000198937	0.0425602	0.0378371	1
ENSG00000272455	-0.0252337	0.0379679	1
ENSG00000102854	-0.408844	0.0383932	1
ENSG00000105829	-0.0342065	0.0388002	1
ENSG00000115507	0.0510203	0.0389455	1
ENSG00000146535	0.0477361	0.0394688	1
ENSG00000232098	-0.0193842	0.0397364	1
ENSG00000059804	0.0293031	0.040312	1
ENSG00000134779	0.0443258	0.0403734	1
ENSG00000159086	-0.0495898	0.0405992	1
ENSG00000223959	-0.0152075	0.0408459	1
ENSG00000221978	-0.0135415	0.0412853	1
ENSG00000105926	-0.0441309	0.0413122	1
ENSG00000154814	-0.0315981	0.041314	1
ENSG00000261455	-0.0293965	0.0417329	1
ENSG00000232956	-0.0217129	0.0418924	1
ENSG00000146021	-0.0326406	0.0419678	1
ENSG00000102978	0.0149777	0.0420221	1
ENSG00000119686	0.0299063	0.0421685	1
ENSG00000105048	0.0975804	0.042172	1
ENSG00000021355	0.0201575	0.0425896	1
ENSG00000153208	0.0611449	0.0427367	1
ENSG00000129810	-0.0760395	0.042843	1
ENSG00000153707	-0.169168	0.0429188	1
ENSG00000006210	-0.184282	0.0429612	1
ENSG00000133816	0.0298013	0.0429646	1
ENSG00000196295	-0.0212509	0.0433299	1
ENSG00000181896	-0.0188685	0.0434657	1
ENSG00000165699	-0.0136238	0.0437055	1
ENSG00000147324	0.0209826	0.0437152	1
ENSG00000026025	0.0252523	0.0443727	1
ENSG00000167608	-0.0693389	0.0444041	1
ENSG00000038002	0.024612	0.0445293	1
ENSG00000223547	-0.0255294	0.0446744	1
ENSG00000171606	-0.0180138	0.0446924	1
ENSG00000180011	-0.0225488	0.0448506	1
ENSG00000244734	0.0769056	0.0448683	1
ENSG00000131368	-0.0181899	0.0448865	1
ENSG00000187808	-0.0255824	0.0452359	1
ENSG00000225217	-0.0687651	0.0452745	1
ENSG00000189007	-0.0397194	0.04528	1
ENSG00000175505	0.0296924	0.0453384	1
ENSG00000141068	-0.0313231	0.0454567	1
ENSG00000224078	-0.0362978	0.045602	1
ENSG00000274712	-0.0220937	0.0457349	1
ENSG00000179909	-0.0466237	0.0457747	1
ENSG00000205758	-0.0169309	0.0458839	1
ENSG00000138772	0.0453316	0.0460411	1
ENSG00000110448	0.0274334	0.0461943	1
ENSG00000196411	-0.0372612	0.0462096	1
ENSG00000156427	-0.133276	0.0464957	1
ENSG00000114784	0.0160902	0.0465465	1
ENSG00000211810	0.0473248	0.0465617	1
ENSG00000120798	-0.0299875	0.0467175	1
ENSG00000099889	-0.0514781	0.0469379	1
ENSG00000270189	-0.0611062	0.0470608	1
ENSG00000196476	0.0373087	0.0471847	1
ENSG00000070770	0.00950016	0.0472987	1
ENSG00000119457	0.0241249	0.0475829	1
ENSG00000064225	-0.0343414	0.0478891	1
ENSG00000176171	-0.0166124	0.0479961	1
ENSG00000111666	0.0352081	0.0480523	1
ENSG00000140287	-0.0884289	0.0481122	1
ENSG00000198841	-0.0169262	0.0482614	1
ENSG00000113319	-0.0368273	0.0485981	1
ENSG00000018189	-0.0302285	0.0486069	1
ENSG00000103064	-0.0196702	0.0487983	1
ENSG00000233609	0.0441682	0.0490765	1
ENSG00000175414	-0.0303683	0.0491353	1
ENSG00000164111	0.0259495	0.0492658	1
ENSG00000149548	-0.0692184	0.049303	1
ENSG00000244682	-0.0505354	0.0493329	1
ENSG00000240505	-0.0600882	0.0494152	1
ENSG00000253954	-0.0257014	0.049868	1
ENSG00000057935	-0.0217796	0.0499156	1
ENSG00000167536	0.0426518	0.049983	1
ENSG00000082512	-0.0224972	0.0500006	1
ENSG00000261326	-0.0505862	0.050216	1
ENSG00000119636	0.0473253	0.0503239	1
ENSG00000161533	0.0216637	0.0503326	1
ENSG00000049759	0.0411658	0.0504402	1
ENSG00000138111	0.0304122	0.0510276	1
ENSG00000187037	0.0438353	0.0511182	1
ENSG00000247315	-0.017536	0.0511937	1
ENSG00000251230	0.0582025	0.0512149	1
ENSG00000198734	0.031715	0.0512819	1
ENSG00000176928	-0.0623676	0.0513356	1
ENSG00000196155	-0.0273156	0.0513638	1
ENSG00000148175	0.0249692	0.0513754	1
ENSG00000124587	0.0338727	0.0514208	1
ENSG00000166432	-0.0849396	0.051701	1
ENSG00000196914	0.0375823	0.0520119	1
ENSG00000225470	-0.0257196	0.052142	1
ENSG00000232022	0.0489889	0.0523324	1
ENSG00000232024	0.0243323	0.0525358	1
ENSG00000130529	0.0495108	0.0527441	1
ENSG00000128268	-0.0569016	0.0528219	1
ENSG00000187650	-0.0205187	0.0528305	1
ENSG00000211714	-0.0682131	0.0528754	1
ENSG00000214174	-0.0382461	0.0529133	1
ENSG00000156171	-0.0241215	0.0529826	1
ENSG00000162086	-0.0200575	0.0531006	1
ENSG00000152583	-0.145585	0.0531812	1
ENSG00000125454	0.0210292	0.0533061	1
ENSG00000270055	-0.0538454	0.0536156	1
ENSG00000179639	-0.0563628	0.0536898	1
ENSG00000121058	-0.028926	0.0541201	1
ENSG00000121413	-0.0268695	0.0542258	1
ENSG00000186594	-0.042497	0.0544333	1
ENSG00000115540	-0.0501386	0.0545455	1
ENSG00000144559	-0.0228547	0.0545822	1
ENSG00000176593	-0.0319844	0.0546116	1
ENSG00000198933	0.0387076	0.0551406	1
ENSG00000170145	0.0171402	0.0552849	1
ENSG00000186184	0.0225206	0.0554806	1
ENSG00000158406	-0.0337491	0.0556308	1
ENSG00000185630	0.0461908	0.0556426	1
ENSG00000141447	0.0361655	0.0563864	1
ENSG00000136842	0.0658716	0.0567571	1
ENSG00000162231	-0.0120555	0.0567974	1
ENSG00000102144	0.0111446	0.0568146	1
ENSG00000180573	-0.0297058	0.0569165	1
ENSG00000237943	-0.0310107	0.0572721	1
ENSG00000164733	0.0260783	0.0577317	1
ENSG00000177575	0.0320241	0.0578795	1
ENSG00000171291	-0.0430804	0.0582708	1
ENSG00000242294	-0.0288187	0.0584201	1
ENSG00000153485	-0.021701	0.058736	1
ENSG00000187116	0.0453221	0.0590895	1
ENSG00000171824	0.0131075	0.0593148	1
ENSG00000109762	-0.0446041	0.0595663	1
ENSG00000143633	-0.0263158	0.0597678	1
ENSG00000133619	0.0211405	0.0599848	1
ENSG00000122218	0.0135971	0.0603111	1
ENSG00000078618	0.0120718	0.0603445	1
ENSG00000245556	-0.0232108	0.0604362	1
ENSG00000117868	-0.0168281	0.0606631	1
ENSG00000152256	-0.0393152	0.0607341	1
ENSG00000100284	0.0281135	0.0607406	1
ENSG00000164307	-0.032971	0.0608759	1
ENSG00000168214	0.0153068	0.0610312	1
ENSG00000131686	-0.0738172	0.0611193	1
ENSG00000139190	-0.0178295	0.061177	1
ENSG00000196954	0.0209412	0.0613543	1
ENSG00000071894	0.0307751	0.0614332	1
ENSG00000243317	0.0237747	0.0614624	1
ENSG00000168395	-0.0135216	0.0615878	1
ENSG00000183527	-0.0223825	0.0617178	1
ENSG00000227372	-0.0145777	0.0617441	1
ENSG00000136111	-0.0533981	0.0619576	1
ENSG00000227671	-0.0694785	0.062043	1
ENSG00000244437	-0.0716925	0.0621918	1
ENSG00000230202	0.0310177	0.0622517	1
ENSG00000111671	0.0331113	0.0623056	1
ENSG00000104415	0.135846	0.0623113	1
ENSG00000174446	-0.0183912	0.0625019	1
ENSG00000167094	0.0418601	0.0625464	1
ENSG00000161905	0.0796131	0.0627673	1
ENSG00000227827	-0.108884	0.0627802	1
ENSG00000267481	-0.0303081	0.0627898	1
ENSG00000162408	-0.0157888	0.0629005	1
ENSG00000137877	0.0367698	0.0630392	1
ENSG00000234664	-0.0112443	0.0632419	1
ENSG00000168496	-0.0173943	0.0633381	1
ENSG00000197747	0.0202886	0.0633616	1
ENSG00000033170	-0.026978	0.0634777	1
ENSG00000186814	-0.0207201	0.0634856	1
ENSG00000225648	-0.0475784	0.0635877	1
ENSG00000165914	-0.0407568	0.0636202	1
ENSG00000141337	-0.0160582	0.0637661	1
ENSG00000271856	-0.038093	0.0641819	1
ENSG00000163214	0.0156892	0.064186	1
ENSG00000234825	0.0207946	0.0642905	1
ENSG00000182512	0.0504425	0.0643205	1
ENSG00000160199	0.0127129	0.0645225	1
ENSG00000066926	0.0495998	0.0648581	1
ENSG00000135205	-0.0335922	0.0649615	1
ENSG00000170653	0.0139309	0.0651279	1
ENSG00000196312	-0.0204932	0.0652691	1
ENSG00000197208	0.0351405	0.0654342	1
ENSG00000113070	0.045216	0.0654631	1
ENSG00000104972	0.0222915	0.0655737	1
ENSG00000157992	-0.0283497	0.0657135	1
ENSG00000042753	0.0304062	0.0657142	1
ENSG00000111144	0.0235307	0.0660042	1
ENSG00000157227	0.0386538	0.0662953	1
ENSG00000149582	-0.0258406	0.0664198	1
ENSG00000197013	0.0365481	0.0665557	1
ENSG00000106603	-0.0204104	0.0666421	1
ENSG00000189369	-0.0210895	0.0666569	1
ENSG00000132481	0.0281698	0.0668629	1
ENSG00000004399	0.0276059	0.0669582	1
ENSG00000136861	0.0222302	0.0669837	1
ENSG00000155846	-0.0393588	0.0674685	1
ENSG00000198932	-0.0365625	0.0677791	1
ENSG00000280832	0.0448722	0.0679568	1
ENSG00000225783	0.0364309	0.0680806	1
ENSG00000092621	-0.0426163	0.0681929	1
ENSG00000127125	-0.0135447	0.0686979	1
ENSG00000161328	-0.0339072	0.0688948	1
ENSG00000269086	-0.0268162	0.0690084	1
ENSG00000132952	-0.0308491	0.06915	1
ENSG00000004468	-0.0437279	0.0691992	1
ENSG00000214300	-0.0215552	0.069356	1
ENSG00000257218	-0.0174469	0.069737	1
ENSG00000166532	-0.0276021	0.0698118	1
ENSG00000042980	-0.0284403	0.0705482	1
ENSG00000204856	-0.0301914	0.0706312	1
ENSG00000006007	0.0152046	0.0707924	1
ENSG00000243772	0.065887	0.0709107	1
ENSG00000035141	-0.0174631	0.0711136	1
ENSG00000214765	-0.0170574	0.0711802	1
ENSG00000148688	0.015978	0.0712868	1
ENSG00000198938	0.0301039	0.0714325	1
ENSG00000131797	-0.030459	0.0714714	1
ENSG00000094804	-0.0559719	0.0715998	1
ENSG00000118520	0.0478439	0.0716331	1
ENSG00000204397	0.02795	0.0717558	1
ENSG00000255026	-0.0297822	0.0718684	1
ENSG00000116688	-0.0304354	0.0719998	1
ENSG00000241170	0.0221432	0.0721264	1
ENSG00000256576	-0.0274011	0.0722688	1
ENSG00000106605	0.0288255	0.0723363	1
ENSG00000256594	-0.0334279	0.0725022	1
ENSG00000236287	-0.0375182	0.0729782	1
ENSG00000276953	0.0509024	0.0731588	1
ENSG00000130830	0.0272286	0.07316	1
ENSG00000083814	-0.016561	0.0735345	1
ENSG00000182979	-0.0107563	0.0737809	1
ENSG00000184613	-0.0333664	0.0738033	1
ENSG00000086102	-0.0105702	0.0738705	1
ENSG00000138134	-0.0347822	0.0738943	1
ENSG00000206190	-0.0195563	0.0740767	1
ENSG00000123444	-0.0137509	0.0744642	1
ENSG00000170458	0.0335321	0.074582	1
ENSG00000163728	-0.0460121	0.0746215	1
ENSG00000156232	-0.0164644	0.0747419	1
ENSG00000150867	0.0210092	0.0748502	1
ENSG00000184584	0.0208674	0.0750587	1
ENSG00000131981	0.0361732	0.0751516	1
ENSG00000230487	-0.0184808	0.0753042	1
ENSG00000166452	0.018786	0.0753193	1
ENSG00000188277	-0.0195421	0.0753396	1
ENSG00000152942	-0.0213913	0.0755488	1
ENSG00000173221	-0.0224364	0.075622	1
ENSG00000163811	-0.0369869	0.0758362	1
ENSG00000204389	0.0260375	0.0758534	1
ENSG00000145354	0.0381256	0.0759146	1
ENSG00000251615	-0.0304251	0.0762071	1
ENSG00000153113	0.0210171	0.076242	1
ENSG00000177576	-0.0190641	0.076709	1
ENSG00000136830	0.0231427	0.0768759	1
ENSG00000170382	-0.0304475	0.0771764	1
ENSG00000144645	-0.0398027	0.0773017	1
ENSG00000121716	-0.0610803	0.0774299	1
ENSG00000167394	0.0228427	0.0784123	1
ENSG00000188542	-0.0178738	0.0784504	1
ENSG00000100558	0.0609409	0.0784895	1
ENSG00000101194	-0.0244874	0.0785273	1
ENSG00000165506	-0.0299837	0.0787275	1
ENSG00000150433	-0.0156255	0.0787793	1
ENSG00000100601	-0.0125653	0.0790258	1
ENSG00000135473	-0.0139136	0.0796624	1
ENSG00000105173	-0.0473023	0.0796932	1
ENSG00000176209	-0.0226356	0.0798776	1
ENSG00000184068	0.0166828	0.0800815	1
ENSG00000159556	-0.0466224	0.0802837	1
ENSG00000103351	-0.029187	0.0803342	1
ENSG00000144554	-0.0162865	0.0803585	1
ENSG00000166033	0.051321	0.0803696	1
ENSG00000143552	0.0897498	0.0804049	1
ENSG00000198700	0.0099781	0.080565	1
ENSG00000248905	0.089196	0.0807693	1
ENSG00000275063	-0.101242	0.0811413	1
ENSG00000196159	-0.11776	0.0812986	1
ENSG00000184678	-0.0296882	0.0813504	1
ENSG00000002330	0.0296237	0.0817346	1
ENSG00000280798	0.0229257	0.0818188	1
ENSG00000226564	0.0234983	0.081842	1
ENSG00000166582	-0.0226269	0.0822114	1
ENSG00000176148	0.0248401	0.0824795	1
ENSG00000165181	0.0468557	0.0829087	1
ENSG00000111696	-0.043408	0.0831102	1
ENSG00000104064	-0.0140629	0.0832858	1
ENSG00000164048	0.0250782	0.0832878	1
ENSG00000103061	-0.0157141	0.0833155	1
ENSG00000123338	0.0142929	0.0833318	1
ENSG00000120699	-0.0220789	0.0833982	1
ENSG00000181830	0.0159391	0.0835135	1
ENSG00000111275	0.0238954	0.0838535	1
ENSG00000120093	-0.0290457	0.0838835	1
ENSG00000232677	-0.0408694	0.0840061	1
ENSG00000232869	0.0424061	0.0840743	1
ENSG00000136286	0.0208379	0.0840898	1
ENSG00000161996	-0.0195809	0.0843681	1
ENSG00000107262	0.0417337	0.0844612	1
ENSG00000231991	0.0189118	0.0844678	1
ENSG00000266173	-0.014606	0.0849209	1
ENSG00000137809	-0.0743572	0.0852629	1
ENSG00000187244	0.0993768	0.0852989	1
ENSG00000183621	0.0297306	0.0856082	1
ENSG00000159267	-0.0191556	0.0856578	1
ENSG00000243238	-0.084332	0.0858859	1
ENSG00000133101	-0.0928994	0.0859827	1
ENSG00000137509	0.0142988	0.0860433	1
ENSG00000257621	-0.0342986	0.0861775	1
ENSG00000147044	-0.0274607	0.0862022	1
ENSG00000185989	-0.0136676	0.0863344	1
ENSG00000261614	0.0494408	0.0863395	1
ENSG00000075884	0.0180863	0.0864979	1
ENSG00000175548	-0.0498839	0.086677	1
ENSG00000109920	-0.0274046	0.0869107	1
ENSG00000145386	-0.05856	0.086912	1
ENSG00000132589	0.0273423	0.0875288	1
ENSG00000211962	-0.056265	0.0875554	1
ENSG00000167157	-0.0801966	0.0879587	1
ENSG00000011007	0.0127134	0.0880099	1
ENSG00000196967	-0.0312129	0.0880241	1
ENSG00000154743	-0.0218089	0.0881328	1
ENSG00000204149	-0.0257779	0.088184	1
ENSG00000134884	-0.0478952	0.0882312	1
ENSG00000120029	0.0113464	0.0883927	1
ENSG00000131634	-0.0313394	0.0884005	1
ENSG00000169683	0.0217226	0.0886195	1
ENSG00000186104	-0.0281652	0.088755	1
ENSG00000077420	0.024392	0.0888597	1
ENSG00000203747	-0.0328262	0.0890122	1
ENSG00000108651	-0.0150128	0.0890937	1
ENSG00000196352	0.0229378	0.0891619	1
ENSG00000144567	0.017749	0.0894091	1
ENSG00000277072	-0.0239641	0.0895847	1
ENSG00000162366	0.0590052	0.0899839	1
ENSG00000138385	-0.019998	0.0899881	1
ENSG00000107175	0.0205706	0.0899952	1
ENSG00000125430	-0.0388074	0.0903495	1
ENSG00000080546	-0.0329564	0.0904946	1
ENSG00000248124	-0.0259778	0.0905744	1
ENSG00000266338	-0.028817	0.0907357	1
ENSG00000143971	-0.0553903	0.0908363	1
ENSG00000182885	0.0295523	0.0915933	1
ENSG00000164236	-0.0419011	0.09178	1
ENSG00000162747	-0.0371458	0.0919308	1
ENSG00000138668	-0.0128131	0.0920221	1
ENSG00000181788	0.0261496	0.0920306	1
ENSG00000144655	0.0369127	0.0926081	1
ENSG00000172888	-0.0287362	0.092859	1
ENSG00000163257	-0.0245123	0.0929272	1
ENSG00000263753	-0.0255921	0.0929876	1
ENSG00000213918	-0.0118594	0.0929985	1
ENSG00000102302	0.0184914	0.0930905	1
ENSG00000182718	0.0172267	0.0931394	1
ENSG00000124299	0.0166865	0.0931782	1
ENSG00000167562	-0.0241768	0.093424	1
ENSG00000070501	-0.0208557	0.0934598	1
ENSG00000011347	0.144809	0.0938859	1
ENSG00000180822	-0.019924	0.093902	1
ENSG00000160746	0.0198061	0.0939553	1
ENSG00000105281	0.0324962	0.0939807	1
ENSG00000089063	-0.0156196	0.0942492	1
ENSG00000112335	0.0147774	0.0942666	1
ENSG00000067057	0.0184746	0.0943221	1
ENSG00000273559	-0.015707	0.0943321	1
ENSG00000249790	0.0790019	0.0943726	1
ENSG00000135678	0.022629	0.0944497	1
ENSG00000185379	-0.0126403	0.0945105	1
ENSG00000133740	-0.0277097	0.0947311	1
ENSG00000121578	-0.0293917	0.094754	1
ENSG00000167380	-0.0210929	0.0948716	1
ENSG00000060138	0.0469842	0.0949053	1
ENSG00000101844	-0.0207349	0.095167	1
ENSG00000139631	-0.0228562	0.0951795	1
ENSG00000102349	-0.029179	0.0954398	1
ENSG00000107815	-0.0141322	0.0956457	1
ENSG00000136250	0.020103	0.0957507	1
ENSG00000269981	0.0367022	0.0958601	1
ENSG00000275835	-0.0201247	0.0958791	1
ENSG00000198040	-0.0339351	0.0960393	1
ENSG00000053900	-0.0298565	0.0960608	1
ENSG00000240344	-0.0380283	0.096135	1
ENSG00000149311	-0.0373504	0.0962554	1
ENSG00000213585	0.0101568	0.0962928	1
ENSG00000142396	-0.027192	0.0963034	1
ENSG00000158481	-0.0240818	0.0963556	1
ENSG00000254838	-0.0259213	0.0969704	1
ENSG00000124313	0.0210021	0.0970311	1
ENSG00000275183	0.0234671	0.0973243	1
ENSG00000198482	-0.0142546	0.097419	1
ENSG00000087008	0.0167897	0.0974326	1
ENSG00000109861	0.0203509	0.09749	1
ENSG00000230724	0.0313787	0.0977129	1
ENSG00000139675	-0.0201002	0.0978174	1
ENSG00000184857	-0.0169175	0.0980079	1
ENSG00000128059	-0.0482605	0.0980234	1
ENSG00000243335	-0.0160013	0.098175	1
ENSG00000006125	0.0105337	0.0983523	1
ENSG00000100650	-0.0148335	0.0985503	1
ENSG00000164543	-0.0156818	0.0987921	1
ENSG00000149716	-0.0127258	0.0989309	1
ENSG00000184465	-0.018116	0.0990009	1
ENSG00000254206	-0.0217312	0.0991917	1
ENSG00000113593	-0.0322543	0.0996689	1
ENSG00000169136	0.0233332	0.0999101	1
ENSG00000143570	0.0151612	0.100117	1
ENSG00000112655	-0.0431868	0.100174	1
ENSG00000050130	-0.0292282	0.100193	1
ENSG00000173848	-0.038214	0.10021	1
ENSG00000176749	-0.0400071	0.100243	1
ENSG00000150991	0.020329	0.100289	1
ENSG00000075336	-0.0157143	0.100404	1
ENSG00000198478	-0.0368835	0.100421	1
ENSG00000211949	-0.0897592	0.100522	1
ENSG00000100739	0.146358	0.100603	1
ENSG00000196214	-0.0153745	0.100935	1
ENSG00000115649	0.0289044	0.101065	1
ENSG00000249437	0.039666	0.101088	1
ENSG00000129925	0.0189048	0.101132	1
ENSG00000128510	0.123941	0.101133	1
ENSG00000125459	-0.0152935	0.101278	1
ENSG00000140961	-0.033809	0.101449	1
ENSG00000183347	-0.0740828	0.101505	1
ENSG00000188771	0.140582	0.101676	1
ENSG00000280135	-0.0311786	0.101767	1
ENSG00000100865	0.0159061	0.101869	1
ENSG00000143537	0.0247794	0.101883	1
ENSG00000164331	-0.0355246	0.101941	1
ENSG00000196670	-0.0360064	0.102005	1
ENSG00000132485	-0.053255	0.102323	1
ENSG00000137494	-0.0283481	0.102336	1
ENSG00000090006	0.0209998	0.102481	1
ENSG00000124222	-0.0137352	0.102636	1
ENSG00000104219	0.0347962	0.10269	1
ENSG00000163808	-0.0546725	0.102742	1
ENSG00000132465	-0.108118	0.102763	1
ENSG00000196372	0.0187052	0.102834	1
ENSG00000158714	0.0324679	0.102897	1
ENSG00000112146	0.0249589	0.103074	1
ENSG00000147162	-0.0363743	0.103423	1
ENSG00000185418	-0.0232065	0.103623	1
ENSG00000253352	-0.0131315	0.103657	1
ENSG00000136840	0.0452039	0.103695	1
ENSG00000196814	0.0265763	0.103699	1
ENSG00000198830	-0.00983606	0.103939	1
ENSG00000144504	-0.0137249	0.104038	1
ENSG00000184489	-0.0276195	0.104243	1
ENSG00000116819	-0.0199389	0.104482	1
ENSG00000163430	-0.062235	0.104689	1
ENSG00000174837	0.0246155	0.104734	1
ENSG00000197111	0.0109432	0.104777	1
ENSG00000119772	-0.0105186	0.105141	1
ENSG00000100221	0.0112321	0.105393	1
ENSG00000100504	0.022475	0.105831	1
ENSG00000071967	0.0357043	0.105883	1
ENSG00000258890	-0.015254	0.105954	1
ENSG00000091181	0.0311865	0.10598	1
ENSG00000127511	-0.0115356	0.105989	1
ENSG00000114735	-0.0138062	0.106026	1
ENSG00000212907	0.0186398	0.106437	1
ENSG00000204852	-0.0222304	0.106482	1
ENSG00000167785	-0.0351898	0.106816	1
ENSG00000072195	-0.0457504	0.106891	1
ENSG00000086619	-0.0407653	0.106944	1
ENSG00000013573	-0.0568436	0.10705	1
ENSG00000164338	-0.0291808	0.107295	1
ENSG00000135778	0.0286265	0.107346	1
ENSG00000170846	-0.0164613	0.107681	1
ENSG00000137474	0.0290162	0.10769	1
ENSG00000038427	0.024505	0.107714	1
ENSG00000165494	-0.0245238	0.10792	1
ENSG00000110042	-0.0239531	0.108091	1
ENSG00000171219	-0.0217043	0.108363	1
ENSG00000130202	-0.140068	0.108456	1
ENSG00000074935	-0.0340156	0.108665	1
ENSG00000175591	0.0269398	0.108719	1
ENSG00000101255	0.0196886	0.109012	1
ENSG00000171962	-0.0205971	0.109318	1
ENSG00000088930	0.0175329	0.109511	1
ENSG00000185864	-0.0304298	0.109656	1
ENSG00000168159	0.0275769	0.109672	1
ENSG00000022840	0.0303174	0.109713	1
ENSG00000280077	-0.0342387	0.109793	1
ENSG00000182372	-0.0150604	0.109938	1
ENSG00000133256	-0.0178239	0.110023	1
ENSG00000162959	0.0399767	0.110053	1
ENSG00000136527	-0.0163096	0.110077	1
ENSG00000133030	-0.0141122	0.110162	1
ENSG00000246575	-0.0434455	0.110221	1
ENSG00000259972	-0.0218562	0.110241	1
ENSG00000167523	-0.0191736	0.110574	1
ENSG00000174171	0.0424109	0.110702	1
ENSG00000099804	0.0398853	0.110962	1
ENSG00000007129	0.0315093	0.110986	1
ENSG00000166004	-0.0508851	0.111017	1
ENSG00000186918	-0.0129581	0.111109	1
ENSG00000100104	0.0226308	0.111343	1
ENSG00000128534	-0.0257344	0.111814	1
ENSG00000075399	0.0304564	0.112054	1
ENSG00000100523	-0.0347902	0.112065	1
ENSG00000198169	-0.0184129	0.112084	1
ENSG00000138286	-0.0190978	0.112111	1
ENSG00000134744	-0.0214106	0.112113	1
ENSG00000156239	-0.0231333	0.112137	1
ENSG00000143924	-0.0277734	0.112163	1
ENSG00000257027	-0.0261883	0.112183	1
ENSG00000169964	-0.016565	0.112209	1
ENSG00000174516	0.0244145	0.11247	1
ENSG00000025156	-0.030834	0.112544	1
ENSG00000145990	-0.0208436	0.11259	1
ENSG00000073792	0.0359075	0.112652	1
ENSG00000247626	-0.0321377	0.112679	1
ENSG00000260660	-0.0305318	0.112747	1
ENSG00000134755	0.048324	0.113536	1
ENSG00000130382	0.0185341	0.113571	1
ENSG00000151148	-0.0130488	0.11374	1
ENSG00000082438	-0.0449163	0.113921	1
ENSG00000276136	0.0249208	0.113947	1
ENSG00000136319	-0.015451	0.114092	1
ENSG00000034693	-0.0269511	0.11413	1
ENSG00000036448	0.111052	0.114255	1
ENSG00000125247	-0.0289054	0.11433	1
ENSG00000168906	-0.0196315	0.114714	1
ENSG00000132718	0.0244276	0.114744	1
ENSG00000105939	0.0219151	0.114848	1
ENSG00000196387	-0.0272765	0.114907	1
ENSG00000261644	-0.0190817	0.114942	1
ENSG00000079739	0.01623	0.115117	1
ENSG00000100564	-0.0151536	0.115374	1
ENSG00000113368	0.0263691	0.115488	1
ENSG00000127720	-0.0258259	0.115877	1
ENSG00000176973	0.025353	0.115962	1
ENSG00000137364	0.0136872	0.116091	1
ENSG00000246526	0.0315624	0.116114	1
ENSG00000162512	0.0392374	0.116219	1
ENSG00000256448	0.0255555	0.116232	1
ENSG00000169908	-0.143214	0.116705	1
ENSG00000123838	0.112721	0.11695	1
ENSG00000010278	-0.039056	0.117038	1
ENSG00000151176	0.019683	0.117156	1
ENSG00000125037	0.0293568	0.117159	1
ENSG00000175265	-0.0410633	0.117163	1
ENSG00000120832	-0.0296175	0.117336	1
ENSG00000171954	0.0534435	0.117667	1
ENSG00000110777	-0.0289024	0.117828	1
ENSG00000138346	-0.0466174	0.11793	1
ENSG00000245532	-0.0199843	0.118025	1
ENSG00000169884	0.0216675	0.118034	1
ENSG00000184208	-0.0168521	0.118067	1
ENSG00000225697	0.0185827	0.118153	1
ENSG00000072401	0.0378623	0.11819	1
ENSG00000256269	0.0370147	0.118356	1
ENSG00000160219	0.0164276	0.118731	1
ENSG00000197006	0.016528	0.119037	1
ENSG00000143801	0.0221363	0.119137	1
ENSG00000180596	-0.0257183	0.119166	1
ENSG00000164916	-0.0150695	0.119185	1
ENSG00000095564	-0.0442239	0.119486	1
ENSG00000278133	-0.011527	0.119495	1
ENSG00000071051	-0.0144535	0.11966	1
ENSG00000026950	-0.0183839	0.119668	1
ENSG00000090097	0.023771	0.119818	1
ENSG00000198668	0.00833775	0.119834	1
ENSG00000086506	0.0589992	0.119898	1
ENSG00000136002	-0.0397076	0.119904	1
ENSG00000168876	-0.0443793	0.12004	1
ENSG00000167815	0.0293874	0.120381	1
ENSG00000158089	0.0301813	0.120415	1
ENSG00000198876	0.0384706	0.120419	1
ENSG00000047249	0.010716	0.120434	1
ENSG00000196981	-0.0302568	0.120468	1
ENSG00000090013	0.046403	0.120506	1
ENSG00000128050	-0.0157769	0.120696	1
ENSG00000204580	-0.029535	0.120975	1
ENSG00000282508	0.0381012	0.121061	1
ENSG00000170089	-0.0287425	0.12107	1
ENSG00000128438	-0.0464904	0.121165	1
ENSG00000107672	-0.0201189	0.121744	1
ENSG00000144445	-0.0339301	0.12238	1
ENSG00000273151	-0.0251941	0.122497	1
ENSG00000172456	0.0310924	0.122627	1
ENSG00000132704	-0.0356861	0.122636	1
ENSG00000123908	0.0138332	0.122687	1
ENSG00000260078	-0.0298574	0.122703	1
ENSG00000163161	-0.00810007	0.122872	1
ENSG00000152779	-0.149368	0.122876	1
ENSG00000133835	0.0132251	0.122939	1
ENSG00000183513	-0.01657	0.123353	1
ENSG00000211938	-0.0586482	0.123384	1
ENSG00000250138	0.0585775	0.123835	1
ENSG00000150977	-0.0144543	0.123864	1
ENSG00000138795	-0.0239771	0.123913	1
ENSG00000173210	-0.0412799	0.124062	1
ENSG00000071054	0.0122964	0.124525	1
ENSG00000147457	-0.0113537	0.124603	1
ENSG00000168405	-0.0383259	0.12486	1
ENSG00000197296	-0.0153807	0.125146	1
ENSG00000196417	-0.0239738	0.125519	1
ENSG00000269609	-0.0125849	0.125598	1
ENSG00000250361	0.0589543	0.125761	1
ENSG00000184787	-0.0123673	0.125985	1
ENSG00000166073	-0.114243	0.125994	1
ENSG00000089057	-0.0214243	0.126236	1
ENSG00000176834	-0.0482756	0.126322	1
ENSG00000141562	0.0200001	0.126449	1
ENSG00000147364	0.0142081	0.126524	1
ENSG00000276043	-0.0239037	0.126525	1
ENSG00000159167	0.135703	0.126562	1
ENSG00000198574	-0.0451673	0.126633	1
ENSG00000268555	0.0582694	0.126806	1
ENSG00000143167	-0.0226285	0.127033	1
ENSG00000156463	0.0991282	0.127226	1
ENSG00000156510	-0.0319883	0.127243	1
ENSG00000016864	-0.0122618	0.127276	1
ENSG00000167107	0.0213973	0.127479	1
ENSG00000163818	-0.0284694	0.127815	1
ENSG00000119950	0.0335295	0.127835	1
ENSG00000173611	-0.0316664	0.127916	1
ENSG00000213190	-0.0283451	0.127965	1
ENSG00000113749	0.0252078	0.127979	1
ENSG00000211695	0.0648982	0.128041	1
ENSG00000104522	0.0366245	0.128134	1
ENSG00000211896	-0.0888885	0.128737	1
ENSG00000161813	-0.0372806	0.128904	1
ENSG00000225630	-0.0460745	0.129029	1
ENSG00000173548	0.0156883	0.129169	1
ENSG00000171298	-0.0208543	0.129216	1
ENSG00000079459	0.0133977	0.129347	1
ENSG00000198862	-0.0501516	0.129457	1
ENSG00000077238	0.0232299	0.129475	1
ENSG00000160679	-0.00879368	0.12951	1
ENSG00000211750	0.0458014	0.129563	1
ENSG00000166188	0.0187946	0.12957	1
ENSG00000101104	-0.0139127	0.129606	1
ENSG00000152439	-0.0136557	0.129623	1
ENSG00000231027	0.0498668	0.129636	1
ENSG00000160336	-0.0367889	0.129695	1
ENSG00000134283	-0.0176448	0.129733	1
ENSG00000204054	0.0246072	0.130151	1
ENSG00000109184	-0.0423402	0.130165	1
ENSG00000005448	0.026332	0.130436	1
ENSG00000125648	-0.0235414	0.130446	1
ENSG00000211943	-0.0572739	0.130669	1
ENSG00000078246	0.0158178	0.13069	1
ENSG00000157985	0.0470216	0.13078	1
ENSG00000167992	0.061303	0.130869	1
ENSG00000198894	-0.0310322	0.130932	1
ENSG00000137502	-0.0274364	0.131059	1
ENSG00000134070	-0.0238125	0.131484	1
ENSG00000083720	-0.029038	0.131669	1
ENSG00000177034	-0.0432203	0.131749	1
ENSG00000130584	-0.0172854	0.131777	1
ENSG00000198858	0.0266933	0.131809	1
ENSG00000169679	-0.0468513	0.131819	1
ENSG00000076770	0.0315593	0.132046	1
ENSG00000179750	-0.0766272	0.132116	1
ENSG00000170854	-0.0185683	0.132347	1
ENSG00000105643	-0.0100593	0.13241	1
ENSG00000178921	-0.014262	0.132412	1
ENSG00000074964	0.0185708	0.132546	1
ENSG00000162736	0.0138395	0.132615	1
ENSG00000166037	-0.0365041	0.132644	1
ENSG00000140543	-0.0131518	0.132747	1
ENSG00000105058	-0.00869391	0.132753	1
ENSG00000071575	-0.0223228	0.132988	1
ENSG00000108578	0.0114542	0.133083	1
ENSG00000167840	-0.0185862	0.133212	1
ENSG00000079277	0.0194465	0.133237	1
ENSG00000177374	-0.0313215	0.133693	1
ENSG00000167077	0.0253554	0.133767	1
ENSG00000175203	0.013184	0.133918	1
ENSG00000174720	-0.027686	0.13412	1
ENSG00000007516	-0.0415875	0.134359	1
ENSG00000012817	0.0675143	0.134712	1
ENSG00000072133	0.115821	0.134813	1
ENSG00000156475	0.0325999	0.135317	1
ENSG00000128699	-0.0283817	0.13532	1
ENSG00000203326	-0.0333397	0.135375	1
ENSG00000011465	-0.101128	0.13545	1
ENSG00000169607	-0.0732251	0.135569	1
ENSG00000160007	0.0149357	0.135615	1
ENSG00000100450	0.0558253	0.135852	1
ENSG00000218510	0.019045	0.135905	1
ENSG00000166450	0.116688	0.136053	1
ENSG00000109016	0.0158601	0.136118	1
ENSG00000139372	-0.035325	0.136204	1
ENSG00000235016	0.0137268	0.136295	1
ENSG00000067533	-0.0228387	0.136344	1
ENSG00000088682	-0.00861581	0.136373	1
ENSG00000197353	-0.0741187	0.136388	1
ENSG00000177606	-0.022084	0.13685	1
ENSG00000074855	-0.0139044	0.137218	1
ENSG00000029534	0.0436833	0.137293	1
ENSG00000102524	0.0283951	0.137311	1
ENSG00000196735	0.0451215	0.137371	1
ENSG00000072694	0.0314305	0.137448	1
ENSG00000234975	0.0199611	0.137564	1
ENSG00000124900	-0.083862	0.137628	1
ENSG00000170381	-0.083862	0.137628	1
ENSG00000184182	0.0134724	0.138088	1
ENSG00000182963	-0.116381	0.138117	1
ENSG00000233622	0.0418901	0.13815	1
ENSG00000128944	-0.0163481	0.138276	1
ENSG00000106546	0.0315953	0.138314	1
ENSG00000106993	-0.0343807	0.138558	1
ENSG00000124104	0.0186419	0.138743	1
ENSG00000185513	-0.0162087	0.139136	1
ENSG00000188822	-0.0183722	0.139291	1
ENSG00000117139	0.0121274	0.139384	1
ENSG00000229152	-0.0352344	0.139481	1
ENSG00000127957	-0.0193559	0.139657	1
ENSG00000204623	-0.0220076	0.139729	1
ENSG00000121057	-0.0174587	0.139855	1
ENSG00000013583	0.0141608	0.13988	1
ENSG00000105755	0.0232999	0.139891	1
ENSG00000171227	-0.0948899	0.140688	1
ENSG00000088451	-0.0368151	0.140729	1
ENSG00000105298	-0.0106168	0.140736	1
ENSG00000145423	0.0643826	0.140874	1
ENSG00000137726	0.0254667	0.140992	1
ENSG00000163938	-0.0253058	0.14116	1
ENSG00000185619	-0.0193315	0.141252	1
ENSG00000272617	-0.0173436	0.141285	1
ENSG00000141376	0.0163069	0.141365	1
ENSG00000089775	-0.0219577	0.141588	1
ENSG00000149970	-0.0442782	0.141687	1
ENSG00000101190	-0.0228383	0.141788	1
ENSG00000256553	0.0404536	0.141805	1
ENSG00000171860	0.0363629	0.141818	1
ENSG00000156162	-0.0493724	0.141927	1
ENSG00000141622	-0.0479359	0.141986	1
ENSG00000196787	-0.0376687	0.141993	1
ENSG00000143740	0.0143568	0.1421	1
ENSG00000164180	-0.0467597	0.142214	1
ENSG00000104231	-0.0387433	0.142356	1
ENSG00000211651	-0.076965	0.142404	1
ENSG00000262539	-0.156139	0.142409	1
ENSG00000204577	0.0241257	0.142586	1
ENSG00000117475	-0.0345189	0.142727	1
ENSG00000185875	-0.023702	0.142733	1
ENSG00000136828	-0.0218305	0.142859	1
ENSG00000198315	-0.0153579	0.142874	1
ENSG00000048462	-0.0841248	0.143132	1
ENSG00000141098	0.0132308	0.143331	1
ENSG00000125319	-0.0372201	0.143383	1
ENSG00000155393	-0.0236767	0.143614	1
ENSG00000106591	-0.031805	0.143694	1
ENSG00000173757	0.0139751	0.143864	1
ENSG00000120948	-0.0103052	0.144552	1
ENSG00000117226	-0.0377837	0.144608	1
ENSG00000105953	0.0164786	0.144634	1
ENSG00000123933	0.0196887	0.144917	1
ENSG00000118816	0.0102973	0.145087	1
ENSG00000160113	0.0341524	0.14536	1
ENSG00000238268	0.0573222	0.145501	1
ENSG00000110171	0.0151546	0.14555	1
ENSG00000170919	0.0143052	0.145743	1
ENSG00000010610	0.0187687	0.145842	1
ENSG00000163507	-0.045737	0.146101	1
ENSG00000107736	-0.0156208	0.146109	1
ENSG00000104881	0.0253554	0.146267	1
ENSG00000149262	0.0112452	0.146312	1
ENSG00000251562	-0.0173904	0.146517	1
ENSG00000146574	0.029166	0.146536	1
ENSG00000171792	-0.0181154	0.146567	1
ENSG00000120306	0.0295432	0.146901	1
ENSG00000205268	-0.0293033	0.146907	1
ENSG00000143919	-0.020474	0.147109	1
ENSG00000143178	0.0161844	0.147168	1
ENSG00000161912	-0.0217689	0.147424	1
ENSG00000268734	0.0256033	0.147664	1
ENSG00000236901	-0.017376	0.147695	1
ENSG00000215252	-0.0445987	0.147803	1
ENSG00000163462	0.0211836	0.147852	1
ENSG00000248334	-0.0229433	0.147947	1
ENSG00000106100	-0.0145628	0.148141	1
ENSG00000180628	0.0366093	0.148193	1
ENSG00000148180	0.0242957	0.148245	1
ENSG00000189266	-0.0325695	0.148256	1
ENSG00000138107	0.0135449	0.148309	1
ENSG00000253719	-0.0106255	0.148352	1
ENSG00000047932	-0.0466115	0.14842	1
ENSG00000118515	-0.0307179	0.148468	1
ENSG00000213722	0.0237465	0.148506	1
ENSG00000164163	-0.0328623	0.148664	1
ENSG00000236144	-0.01544	0.148778	1
ENSG00000141404	-0.017341	0.148839	1
ENSG00000131791	-0.0346373	0.148892	1
ENSG00000197157	0.0126535	0.148928	1
ENSG00000137103	0.0213244	0.148963	1
ENSG00000282780	-0.0247589	0.149292	1
ENSG00000073849	-0.0131367	0.149394	1
ENSG00000067560	0.00995641	0.149483	1
ENSG00000186416	-0.0278495	0.149584	1
ENSG00000100225	0.0355847	0.149635	1
ENSG00000239839	0.0971575	0.149746	1
ENSG00000039650	0.0170343	0.149767	1
ENSG00000155465	0.0168279	0.149768	1
ENSG00000121289	0.0147142	0.149794	1
ENSG00000124098	0.0417196	0.149846	1
ENSG00000118508	0.0147872	0.149851	1
ENSG00000154122	0.0238461	0.149996	1
ENSG00000162004	-0.022427	0.150053	1
ENSG00000211649	-0.08848	0.150128	1
ENSG00000130702	-0.0271163	0.150158	1
ENSG00000111642	0.0123813	0.150386	1
ENSG00000093010	0.0136869	0.150401	1
ENSG00000197798	0.0131211	0.150476	1
ENSG00000185246	-0.0439275	0.15054	1
ENSG00000165195	-0.0497746	0.150543	1
ENSG00000188549	-0.0191923	0.150564	1
ENSG00000167552	0.0173208	0.15063	1
ENSG00000211947	-0.058878	0.150655	1
ENSG00000132357	0.0203214	0.150658	1
ENSG00000163918	-0.0160694	0.150779	1
ENSG00000183718	-0.0290709	0.150995	1
ENSG00000021762	0.0284743	0.151021	1
ENSG00000133318	0.0148793	0.151674	1
ENSG00000132424	-0.0309565	0.151681	1
ENSG00000197020	-0.0383105	0.151718	1
ENSG00000091164	0.00990083	0.151897	1
ENSG00000103569	0.0179591	0.151949	1
ENSG00000170315	0.0310292	0.151962	1
ENSG00000149636	-0.0153409	0.152021	1
ENSG00000185485	0.0161067	0.152053	1
ENSG00000127980	-0.0274625	0.152248	1
ENSG00000177888	-0.055317	0.152273	1
ENSG00000086712	-0.0250759	0.152327	1
ENSG00000128000	-0.0287393	0.152331	1
ENSG00000088832	0.0110961	0.152385	1
ENSG00000100380	0.0116074	0.152523	1
ENSG00000095380	0.0156432	0.1527	1
ENSG00000089280	-0.0122757	0.152754	1
ENSG00000125844	0.0179155	0.152822	1
ENSG00000213463	-0.0261115	0.152899	1
ENSG00000176102	-0.0115227	0.152952	1
ENSG00000107959	0.0130736	0.153231	1
ENSG00000069849	0.0135537	0.153326	1
ENSG00000179526	0.0370934	0.153374	1
ENSG00000184178	-0.014608	0.1535	1
ENSG00000115919	0.0161809	0.153563	1
ENSG00000198225	0.0156682	0.153962	1
ENSG00000076706	0.0351863	0.154107	1
ENSG00000167671	0.0396291	0.154174	1
ENSG00000135736	-0.0160779	0.154231	1
ENSG00000165861	0.0140898	0.154246	1
ENSG00000111321	0.0189679	0.154304	1
ENSG00000123545	-0.0246655	0.154307	1
ENSG00000138382	-0.0213319	0.154374	1
ENSG00000164574	0.0117745	0.154449	1
ENSG00000134802	0.0153112	0.154571	1
ENSG00000112996	-0.011369	0.154573	1
ENSG00000111640	0.0194245	0.154623	1
ENSG00000145476	-0.0261155	0.155008	1
ENSG00000155959	-0.0292045	0.155051	1
ENSG00000107521	0.0230275	0.155096	1
ENSG00000166801	-0.0200594	0.155164	1
ENSG00000139726	-0.0255193	0.155259	1
ENSG00000130640	0.0151484	0.155359	1
ENSG00000121644	-0.0281457	0.155515	1
ENSG00000091106	0.0198381	0.155713	1
ENSG00000259207	-0.0420867	0.155715	1
ENSG00000151062	0.0206458	0.155961	1
ENSG00000197608	-0.0178657	0.156134	1
ENSG00000108854	-0.0275635	0.1563	1
ENSG00000185252	-0.0111081	0.156304	1
ENSG00000107554	0.0203148	0.156429	1
ENSG00000095585	-0.0218549	0.156476	1
ENSG00000158435	-0.00682919	0.156527	1
ENSG00000160803	0.0121312	0.1566	1
ENSG00000166831	-0.0844801	0.15663	1
ENSG00000164211	-0.0419703	0.156709	1
ENSG00000137267	0.139003	0.156725	1
ENSG00000254986	0.0142732	0.156939	1
ENSG00000188785	-0.0244273	0.157046	1
ENSG00000101842	-0.0240179	0.157152	1
ENSG00000037757	-0.022886	0.157545	1
ENSG00000183878	0.0483334	0.157775	1
ENSG00000087086	0.0285342	0.157821	1
ENSG00000140650	-0.0192736	0.157857	1
ENSG00000210082	0.0243075	0.15787	1
ENSG00000068971	0.0233416	0.15788	1
ENSG00000101751	-0.038315	0.15798	1
ENSG00000149782	0.0167325	0.157996	1
ENSG00000170734	-0.0130554	0.158051	1
ENSG00000156256	-0.0300835	0.158203	1
ENSG00000172466	-0.0251341	0.158269	1
ENSG00000250317	-0.022036	0.158335	1
ENSG00000151923	-0.0109089	0.158362	1
ENSG00000234420	-0.0181252	0.158428	1
ENSG00000170265	0.0152339	0.158576	1
ENSG00000232187	0.0191664	0.159026	1
ENSG00000116824	0.0164736	0.159246	1
ENSG00000224831	0.0147724	0.159505	1
ENSG00000105793	-0.0250599	0.159519	1
ENSG00000131323	-0.0137813	0.159596	1
ENSG00000005436	-0.0252166	0.159637	1
ENSG00000102921	0.0139022	0.159638	1
ENSG00000112159	-0.0178628	0.159669	1
ENSG00000167977	-0.0163871	0.15967	1
ENSG00000197619	-0.0261604	0.159954	1
ENSG00000241061	-0.0302891	0.16011	1
ENSG00000096654	-0.0323903	0.160121	1
ENSG00000137504	-0.0431074	0.160142	1
ENSG00000138172	0.0168813	0.160191	1
ENSG00000086232	0.0215435	0.160791	1
ENSG00000174796	-0.0231705	0.160827	1
ENSG00000197744	-0.0106741	0.161038	1
ENSG00000214975	-0.0231213	0.161266	1
ENSG00000005249	-0.0307777	0.161312	1
ENSG00000089335	-0.0291313	0.161332	1
ENSG00000103528	0.033769	0.161358	1
ENSG00000101342	-0.0297656	0.16143	1
ENSG00000110080	0.0289577	0.161754	1
ENSG00000129824	0.0654374	0.161816	1
ENSG00000261471	-0.016166	0.162131	1
ENSG00000171295	-0.0219384	0.16217	1
ENSG00000260563	0.0187768	0.162208	1
ENSG00000135341	-0.0300433	0.162224	1
ENSG00000215769	0.0151485	0.162235	1
ENSG00000172409	-0.00945414	0.162254	1
ENSG00000186792	0.0343879	0.162359	1
ENSG00000245060	-0.0135713	0.162519	1
ENSG00000133026	-0.0238484	0.162631	1
ENSG00000114503	-0.0159295	0.162652	1
ENSG00000104689	-0.0131127	0.162739	1
ENSG00000232368	0.026817	0.162839	1
ENSG00000240230	-0.0112748	0.162945	1
ENSG00000076554	-0.0244385	0.163393	1
ENSG00000183955	0.0109133	0.163412	1
ENSG00000177697	0.0296409	0.163482	1
ENSG00000230330	-0.0110882	0.163483	1
ENSG00000171853	0.0118488	0.163692	1
ENSG00000184792	0.0449034	0.163693	1
ENSG00000135063	0.0979267	0.163746	1
ENSG00000154328	0.0145017	0.163901	1
ENSG00000137992	-0.0215884	0.163954	1
ENSG00000180532	-0.122479	0.164034	1
ENSG00000160791	0.0316402	0.164058	1
ENSG00000144120	-0.0232961	0.164182	1
ENSG00000092094	0.0148276	0.164198	1
ENSG00000249353	-0.0153045	0.164278	1
ENSG00000260467	0.0306499	0.16433	1
ENSG00000183655	0.0156522	0.164353	1
ENSG00000144580	-0.00897868	0.16439	1
ENSG00000165886	0.0221462	0.164415	1
ENSG00000103047	0.0106417	0.164429	1
ENSG00000111445	-0.016888	0.164564	1
ENSG00000058804	-0.0233132	0.16459	1
ENSG00000271821	-0.0252054	0.164642	1
ENSG00000108010	-0.013883	0.164767	1
ENSG00000109743	0.014281	0.164814	1
ENSG00000235162	0.0213111	0.164899	1
ENSG00000117707	-0.114774	0.165014	1
ENSG00000168824	0.0326312	0.165043	1
ENSG00000221817	-0.0216175	0.165176	1
ENSG00000267074	-0.0355708	0.165338	1
ENSG00000143549	0.00835044	0.165428	1
ENSG00000219200	0.0203864	0.165665	1
ENSG00000196628	-0.0253359	0.165917	1
ENSG00000160856	-0.0247495	0.165964	1
ENSG00000168411	0.0156422	0.165982	1
ENSG00000134184	0.188725	0.166013	1
ENSG00000114446	-0.0235069	0.16605	1
ENSG00000225484	0.0180629	0.166057	1
ENSG00000148187	-0.00952441	0.16615	1
ENSG00000100426	-0.014867	0.166156	1
ENSG00000237264	0.0204152	0.166156	1
ENSG00000133687	-0.0590166	0.16619	1
ENSG00000172954	-0.0250957	0.166286	1
ENSG00000167106	-0.0195201	0.166387	1
ENSG00000036549	-0.0370164	0.166444	1
ENSG00000101391	-0.0104784	0.166686	1
ENSG00000114857	-0.0266426	0.166745	1
ENSG00000198690	-0.027732	0.166836	1
ENSG00000059145	-0.0185732	0.166851	1
ENSG00000203875	-0.0378222	0.167144	1
ENSG00000122035	0.0283534	0.167246	1
ENSG00000159840	0.026475	0.167248	1
ENSG00000135722	0.0197869	0.167425	1
ENSG00000213553	0.0259604	0.167532	1
ENSG00000174173	-0.0254214	0.167658	1
ENSG00000242732	0.0368078	0.1681	1
ENSG00000152795	-0.0188213	0.168115	1
ENSG00000075089	-0.0400526	0.168228	1
ENSG00000141568	-0.00835285	0.16841	1
ENSG00000233695	-0.054666	0.168428	1
ENSG00000179241	0.024522	0.168449	1
ENSG00000072415	-0.0289119	0.168626	1
ENSG00000180098	0.0108724	0.168661	1
ENSG00000101336	0.0189758	0.168703	1
ENSG00000148346	0.0664561	0.168716	1
ENSG00000197976	-0.0105684	0.168887	1
ENSG00000131398	0.0227919	0.168934	1
ENSG00000108468	-0.0166673	0.169074	1
ENSG00000198727	0.0234382	0.169309	1
ENSG00000128039	-0.0222879	0.169342	1
ENSG00000259623	-0.0274222	0.16937	1
ENSG00000143321	0.0182809	0.169394	1
ENSG00000171817	-0.0369262	0.169472	1
ENSG00000100410	-0.0221847	0.169729	1
ENSG00000159714	0.0375533	0.169794	1
ENSG00000179532	-0.0124951	0.170029	1
ENSG00000158882	0.0148465	0.17013	1
ENSG00000066739	-0.023894	0.170166	1
ENSG00000211794	0.0287038	0.170171	1
ENSG00000211677	-0.0563362	0.170401	1
ENSG00000087274	0.0116095	0.170429	1
ENSG00000225476	0.0658259	0.170449	1
ENSG00000066027	-0.0226389	0.170503	1
ENSG00000104447	0.0213518	0.170511	1
ENSG00000078699	-0.0115852	0.170584	1
ENSG00000167615	-0.0102284	0.170683	1
ENSG00000170525	0.0292253	0.170731	1
ENSG00000136153	-0.0261662	0.170734	1
ENSG00000047621	-0.027727	0.170744	1
ENSG00000122696	-0.0144469	0.170943	1
ENSG00000184677	-0.0109022	0.171007	1
ENSG00000076650	0.0158568	0.171057	1
ENSG00000204713	0.0114287	0.171101	1
ENSG00000249992	0.0490904	0.171124	1
ENSG00000133858	-0.0258043	0.171161	1
ENSG00000077044	-0.0105474	0.171351	1
ENSG00000141736	-0.0266224	0.171725	1
ENSG00000142871	-0.111898	0.17187	1
ENSG00000166200	-0.0363016	0.171873	1
ENSG00000160789	0.0295401	0.171889	1
ENSG00000204792	0.154831	0.17192	1
ENSG00000148384	-0.0133364	0.172093	1
ENSG00000188938	-0.00911308	0.172286	1
ENSG00000167081	-0.0238846	0.172291	1
ENSG00000100162	-0.0368124	0.172369	1
ENSG00000279884	0.0182666	0.172474	1
ENSG00000169045	-0.0193583	0.172502	1
ENSG00000142453	0.0292889	0.172546	1
ENSG00000108848	-0.0147133	0.172551	1
ENSG00000174652	-0.021662	0.172735	1
ENSG00000103042	0.0149549	0.172789	1
ENSG00000082068	0.0138085	0.172955	1
ENSG00000237440	-0.0333813	0.172974	1
ENSG00000165102	0.0117895	0.172994	1
ENSG00000165060	-0.0142825	0.17305	1
ENSG00000180549	0.0242248	0.173079	1
ENSG00000198860	-0.0244445	0.173095	1
ENSG00000147224	-0.0100379	0.173211	1
ENSG00000158717	-0.0124306	0.173506	1
ENSG00000065060	-0.0244215	0.173657	1
ENSG00000169762	-0.0197236	0.173868	1
ENSG00000141084	0.0243496	0.174027	1
ENSG00000231856	0.0152827	0.174157	1
ENSG00000171552	0.0415685	0.174211	1
ENSG00000178719	0.0291391	0.174228	1
ENSG00000274767	-0.0863	0.174575	1
ENSG00000196268	-0.0298956	0.17458	1
ENSG00000152495	-0.0263718	0.174669	1
ENSG00000124659	-0.00787383	0.174809	1
ENSG00000123240	0.0188441	0.174866	1
ENSG00000204388	0.0218343	0.174914	1
ENSG00000124217	-0.0148781	0.174927	1
ENSG00000164136	-0.0377658	0.174938	1
ENSG00000163534	-0.0352602	0.175047	1
ENSG00000055044	-0.0191215	0.175286	1
ENSG00000198890	-0.0240044	0.175315	1
ENSG00000163754	0.0179525	0.175499	1
ENSG00000104904	0.0268449	0.1755	1
ENSG00000013441	-0.0420587	0.175541	1
ENSG00000173214	-0.0229945	0.17582	1
ENSG00000182952	-0.0171577	0.175846	1
ENSG00000165359	-0.0285515	0.176079	1
ENSG00000165209	-0.0180784	0.176174	1
ENSG00000100815	-0.0189508	0.176263	1
ENSG00000074319	0.00909246	0.176269	1
ENSG00000136997	-0.0165247	0.17633	1
ENSG00000104774	0.0162306	0.176336	1
ENSG00000177683	-0.0393583	0.176337	1
ENSG00000185716	-0.0344572	0.176601	1
ENSG00000140743	-0.0143787	0.176689	1
ENSG00000228956	-0.0250745	0.176756	1
ENSG00000166913	0.00883753	0.176846	1
ENSG00000130559	-0.0177622	0.177114	1
ENSG00000163050	0.0175498	0.177131	1
ENSG00000186088	-0.0269198	0.177231	1
ENSG00000107938	-0.0239027	0.177368	1
ENSG00000087470	-0.0211831	0.177372	1
ENSG00000182197	0.0161207	0.177399	1
ENSG00000149260	0.029287	0.177452	1
ENSG00000256525	-0.0132627	0.177493	1
ENSG00000228278	0.027903	0.177518	1
ENSG00000140511	-0.0227336	0.177526	1
ENSG00000029364	-0.00950075	0.177567	1
ENSG00000213066	-0.0220106	0.177581	1
ENSG00000083535	-0.0326303	0.17785	1
ENSG00000156738	-0.0297533	0.177944	1
ENSG00000163812	0.0110628	0.178258	1
ENSG00000028203	-0.0282229	0.178294	1
ENSG00000211445	0.043447	0.178487	1
ENSG00000091409	-0.0274383	0.178584	1
ENSG00000171916	0.0572382	0.178646	1
ENSG00000170542	0.0193281	0.178706	1
ENSG00000100319	0.0187027	0.178738	1
ENSG00000197471	0.0135731	0.178973	1
ENSG00000101052	0.012069	0.179018	1
ENSG00000173933	0.0113222	0.179285	1
ENSG00000165731	-0.0429029	0.179355	1
ENSG00000121621	-0.0627227	0.179823	1
ENSG00000111300	-0.0277246	0.1799	1
ENSG00000226479	0.0162878	0.180022	1
ENSG00000171791	-0.0200391	0.180025	1
ENSG00000162734	0.0100584	0.180065	1
ENSG00000104892	0.056851	0.180181	1
ENSG00000197930	-0.0161607	0.180251	1
ENSG00000163902	0.00947691	0.180298	1
ENSG00000111364	-0.0120092	0.180817	1
ENSG00000149639	0.0191412	0.18088	1
ENSG00000102738	-0.0164843	0.180984	1
ENSG00000204323	0.0342145	0.181325	1
ENSG00000226660	-0.0305423	0.181387	1
ENSG00000145348	-0.0171381	0.181392	1
ENSG00000135974	-0.0265071	0.181777	1
ENSG00000166289	0.0246824	0.18237	1
ENSG00000241351	-0.0448164	0.182557	1
ENSG00000147099	-0.0139034	0.182625	1
ENSG00000260979	0.0493673	0.182652	1
ENSG00000113240	-0.0446797	0.182696	1
ENSG00000112062	0.0203086	0.182921	1
ENSG00000129317	-0.0339307	0.182939	1
ENSG00000267369	0.015923	0.182961	1
ENSG00000073111	-0.019586	0.183036	1
ENSG00000187109	-0.0134311	0.183131	1
ENSG00000122257	-0.0171697	0.183211	1
ENSG00000258297	-0.0111708	0.183292	1
ENSG00000116260	0.0163751	0.183448	1
ENSG00000187522	-0.0237423	0.183744	1
ENSG00000198625	-0.01528	0.183879	1
ENSG00000135127	-0.0153121	0.183923	1
ENSG00000162441	-0.0155861	0.184097	1
ENSG00000155666	-0.0150368	0.184122	1
ENSG00000117569	-0.0395383	0.184204	1
ENSG00000115084	-0.0300896	0.18452	1
ENSG00000182551	-0.00949519	0.184565	1
ENSG00000108443	-0.0268188	0.184584	1
ENSG00000121406	-0.0157878	0.184625	1
ENSG00000276550	-0.0315186	0.184641	1
ENSG00000155115	0.0121511	0.18479	1
ENSG00000125740	0.0363657	0.185003	1
ENSG00000165280	0.013131	0.185022	1
ENSG00000116001	-0.0335926	0.185152	1
ENSG00000150455	-0.0153776	0.185159	1
ENSG00000185973	0.0157203	0.185417	1
ENSG00000130023	-0.01483	0.185569	1
ENSG00000198466	-0.0179106	0.185576	1
ENSG00000161267	-0.0203466	0.185807	1
ENSG00000145777	0.0993428	0.185874	1
ENSG00000165934	0.0113618	0.185991	1
ENSG00000198712	0.0224002	0.186042	1
ENSG00000188215	0.0150307	0.186167	1
ENSG00000051620	0.00882736	0.1863	1
ENSG00000100100	-0.0154473	0.186355	1
ENSG00000262370	-0.024827	0.186366	1
ENSG00000151014	0.0355793	0.186391	1
ENSG00000133606	0.0195696	0.18641	1
ENSG00000178199	-0.0167478	0.186468	1
ENSG00000198346	-0.020009	0.186695	1
ENSG00000111711	-0.0319596	0.18673	1
ENSG00000138029	0.00890495	0.186769	1
ENSG00000107816	-0.0114026	0.186777	1
ENSG00000145781	-0.0233383	0.187098	1
ENSG00000237254	0.0537658	0.187251	1
ENSG00000140807	-0.0221536	0.187497	1
ENSG00000058600	-0.0117584	0.187539	1
ENSG00000172572	-0.0438071	0.187782	1
ENSG00000154127	-0.0195114	0.187876	1
ENSG00000182307	0.0134913	0.188025	1
ENSG00000080815	0.0107446	0.188133	1
ENSG00000203710	0.0269146	0.18835	1
ENSG00000111788	-0.0518627	0.188418	1
ENSG00000279278	-0.0353039	0.188437	1
ENSG00000204253	-0.00884866	0.188444	1
ENSG00000086288	0.0239767	0.188449	1
ENSG00000166479	-0.042379	0.188626	1
ENSG00000130340	-0.0119411	0.188802	1
ENSG00000241294	-0.121614	0.188915	1
ENSG00000082258	-0.0428163	0.188987	1
ENSG00000158828	0.0192999	0.189129	1
ENSG00000168785	0.0348421	0.189177	1
ENSG00000112144	-0.0322217	0.189181	1
ENSG00000184432	0.00743264	0.189519	1
ENSG00000138778	-0.0881912	0.189927	1
ENSG00000186407	0.0186894	0.19	1
ENSG00000103275	-0.00853968	0.190129	1
ENSG00000197548	0.0131811	0.190171	1
ENSG00000197063	-0.0124165	0.190235	1
ENSG00000122507	0.0118783	0.190258	1
ENSG00000101546	0.0163058	0.190296	1
ENSG00000122692	0.00649398	0.19044	1
ENSG00000151348	0.0134686	0.190452	1
ENSG00000099985	0.0287324	0.190456	1
ENSG00000163785	-0.027622	0.190461	1
ENSG00000197937	-0.0262948	0.190628	1
ENSG00000120915	-0.0234673	0.190667	1
ENSG00000188483	0.0231708	0.190778	1
ENSG00000132205	0.0157719	0.190815	1
ENSG00000196636	0.0180141	0.191067	1
ENSG00000119729	-0.0243349	0.191119	1
ENSG00000196204	-0.0134196	0.191217	1
ENSG00000107551	0.0155327	0.19137	1
ENSG00000189298	-0.0167284	0.191442	1
ENSG00000124193	-0.0175393	0.191559	1
ENSG00000176890	-0.043662	0.191578	1
ENSG00000231167	0.0214779	0.191622	1
ENSG00000228223	-0.0368449	0.19175	1
ENSG00000273749	0.017513	0.191991	1
ENSG00000220008	-0.0147916	0.19207	1
ENSG00000182134	0.0159445	0.192225	1
ENSG00000134480	-0.012617	0.192378	1
ENSG00000078269	-0.0261618	0.192533	1
ENSG00000119707	-0.0245732	0.192595	1
ENSG00000166135	-0.00681673	0.192692	1
ENSG00000204116	-0.028555	0.19271	1
ENSG00000133111	-0.0295675	0.192783	1
ENSG00000105576	-0.00740597	0.192791	1
ENSG00000139263	-0.0327465	0.192923	1
ENSG00000041357	-0.0228961	0.193067	1
ENSG00000134759	-0.0110823	0.193085	1
ENSG00000178425	-0.0135145	0.193232	1
ENSG00000077514	0.0160327	0.193288	1
ENSG00000168970	-0.0191175	0.19369	1
ENSG00000103966	0.0112133	0.193702	1
ENSG00000120254	-0.0232585	0.193855	1
ENSG00000138380	-0.0415707	0.193954	1
ENSG00000263563	0.0337936	0.194256	1
ENSG00000162599	0.0236933	0.194355	1
ENSG00000131504	0.0126341	0.19437	1
ENSG00000174109	-0.0168913	0.194578	1
ENSG00000130770	-0.010569	0.19473	1
ENSG00000163428	-0.0278306	0.194845	1
ENSG00000115875	-0.0183146	0.194866	1
ENSG00000154265	-0.0386842	0.194881	1
ENSG00000108839	-0.0201067	0.195052	1
ENSG00000046651	-0.0112097	0.195132	1
ENSG00000104419	0.0130891	0.195277	1
ENSG00000173230	0.00847141	0.195348	1
ENSG00000151779	0.0122026	0.195374	1
ENSG00000140943	-0.0107576	0.195435	1
ENSG00000138101	0.0180144	0.195541	1
ENSG00000151612	-0.0233734	0.195751	1
ENSG00000270550	-0.0539584	0.195786	1
ENSG00000272398	-0.0277862	0.19592	1
ENSG00000144026	-0.0195908	0.195965	1
ENSG00000151917	0.0899159	0.196019	1
ENSG00000167981	-0.0256658	0.196263	1
ENSG00000130300	0.0498289	0.196358	1
ENSG00000111450	-0.0284641	0.196362	1
ENSG00000142556	-0.0267332	0.196428	1
ENSG00000143669	-0.0280693	0.196581	1
ENSG00000167775	0.021201	0.196843	1
ENSG00000146587	-0.0422228	0.19689	1
ENSG00000226608	0.0263363	0.196957	1
ENSG00000178860	0.043277	0.19706	1
ENSG00000188825	-0.0149923	0.197115	1
ENSG00000140931	0.0121696	0.197126	1
ENSG00000140323	0.0400784	0.197175	1
ENSG00000186818	0.021759	0.197178	1
ENSG00000160179	0.0279015	0.197417	1
ENSG00000116754	-0.0316699	0.197433	1
ENSG00000136631	0.00976052	0.197465	1
ENSG00000175066	-0.0294631	0.197482	1
ENSG00000116830	-0.0188361	0.197511	1
ENSG00000178927	0.0163036	0.197657	1
ENSG00000166471	-0.0246972	0.197661	1
ENSG00000253276	0.0258555	0.197695	1
ENSG00000111371	-0.0279493	0.197696	1
ENSG00000100519	-0.0316282	0.197697	1
ENSG00000119912	-0.0173591	0.197779	1
ENSG00000185386	0.0263753	0.198114	1
ENSG00000118412	-0.0443647	0.198442	1
ENSG00000168280	0.0226446	0.198511	1
ENSG00000198728	-0.00713031	0.198651	1
ENSG00000005020	-0.0260738	0.198654	1
ENSG00000117394	0.0170827	0.198741	1
ENSG00000058799	0.013662	0.198758	1
ENSG00000189283	-0.033054	0.198763	1
ENSG00000006576	-0.0428898	0.19881	1
ENSG00000204519	-0.0209153	0.198816	1
ENSG00000115947	-0.0220474	0.198937	1
ENSG00000116138	-0.01269	0.199065	1
ENSG00000280734	-0.0184872	0.199124	1
ENSG00000107937	-0.0101901	0.199125	1
ENSG00000094975	-0.0421996	0.199167	1
ENSG00000228285	0.0148329	0.199207	1
ENSG00000108479	0.0246254	0.199263	1
ENSG00000182195	0.0211977	0.199312	1
ENSG00000117620	-0.0314494	0.199367	1
ENSG00000196141	0.068926	0.199385	1
ENSG00000069424	0.016391	0.199401	1
ENSG00000096093	-0.0190763	0.199424	1
ENSG00000079134	-0.0146177	0.199428	1
ENSG00000171208	-0.02101	0.19956	1
ENSG00000169021	0.00817928	0.199582	1
ENSG00000171469	-0.0146783	0.199661	1
ENSG00000083123	-0.02198	0.199661	1
ENSG00000137168	-0.0160156	0.199679	1
ENSG00000269973	0.0211444	0.19977	1
ENSG00000174151	-0.00696607	0.199849	1
ENSG00000105821	-0.0145071	0.199917	1
ENSG00000105518	0.022215	0.200119	1
ENSG00000115255	0.027961	0.200141	1
ENSG00000004866	0.0139639	0.200263	1
ENSG00000063854	0.0305939	0.200264	1
ENSG00000131944	0.0273753	0.200275	1
ENSG00000071994	-0.0117975	0.200491	1
ENSG00000256980	0.109233	0.200626	1
ENSG00000143153	0.0342614	0.200637	1
ENSG00000163322	-0.0211398	0.201052	1
ENSG00000119335	-0.0115003	0.201094	1
ENSG00000204455	-0.0828968	0.201113	1
ENSG00000211668	-0.0550252	0.20121	1
ENSG00000197056	-0.0328161	0.201412	1
ENSG00000156261	0.00885721	0.201496	1
ENSG00000134444	-0.0368981	0.20154	1
ENSG00000089157	0.0245789	0.201607	1
ENSG00000116213	-0.00774989	0.201879	1
ENSG00000182534	0.049691	0.201997	1
ENSG00000179344	0.0553671	0.202066	1
ENSG00000132024	0.016522	0.202194	1
ENSG00000125485	-0.0123764	0.202203	1
ENSG00000137764	0.014809	0.20226	1
ENSG00000223773	-0.0180511	0.202317	1
ENSG00000144647	0.0173165	0.202453	1
ENSG00000168765	0.0432186	0.202614	1
ENSG00000165804	0.0248953	0.202624	1
ENSG00000144233	-0.0165908	0.202758	1
ENSG00000111684	0.02045	0.202764	1
ENSG00000145428	-0.0204624	0.202788	1
ENSG00000196975	0.0139918	0.202925	1
ENSG00000029725	-0.020318	0.203108	1
ENSG00000110925	-0.012677	0.203145	1
ENSG00000101940	0.0191386	0.203243	1
ENSG00000011590	-0.0370213	0.203282	1
ENSG00000148288	0.0254982	0.203311	1
ENSG00000092067	0.0235254	0.203504	1
ENSG00000109670	-0.026404	0.20351	1
ENSG00000013523	-0.011811	0.203543	1
ENSG00000198763	0.0227287	0.203633	1
ENSG00000182010	-0.0528935	0.203703	1
ENSG00000127463	0.00845237	0.203757	1
ENSG00000054793	-0.0274781	0.203918	1
ENSG00000124357	0.0181593	0.204036	1
ENSG00000116871	0.0144385	0.204108	1
ENSG00000233184	-0.026657	0.204267	1
ENSG00000211660	-0.0567777	0.204353	1
ENSG00000136897	-0.0360581	0.204456	1
ENSG00000240038	-0.0201103	0.204514	1
ENSG00000132953	-0.0193079	0.204529	1
ENSG00000068724	0.0122209	0.204918	1
ENSG00000198408	-0.0224475	0.20496	1
ENSG00000109062	0.0166906	0.205076	1
ENSG00000122912	-0.015637	0.205146	1
ENSG00000122694	0.0121677	0.205366	1
ENSG00000203709	-0.0187926	0.205566	1
ENSG00000095383	0.0144506	0.205644	1
ENSG00000282826	0.031765	0.205687	1
ENSG00000244575	-0.0653879	0.205802	1
ENSG00000105708	-0.0244494	0.205918	1
ENSG00000104951	0.0381773	0.20613	1
ENSG00000162711	0.0151965	0.206268	1
ENSG00000198948	-0.0325823	0.206299	1
ENSG00000156253	-0.0176401	0.206323	1
ENSG00000072778	0.0162335	0.20662	1
ENSG00000111727	-0.027418	0.206671	1
ENSG00000255031	-0.0145565	0.206793	1
ENSG00000134030	0.0198864	0.206813	1
ENSG00000173418	-0.0121329	0.206834	1
ENSG00000162244	0.0241756	0.207083	1
ENSG00000049769	-0.0161052	0.207137	1
ENSG00000109618	-0.0355843	0.207162	1
ENSG00000204599	0.0092887	0.207489	1
ENSG00000165548	0.0476042	0.207514	1
ENSG00000179941	-0.0405936	0.207796	1
ENSG00000141582	-0.0112857	0.207932	1
ENSG00000226752	-0.0543338	0.207934	1
ENSG00000101474	0.014974	0.207959	1
ENSG00000088992	0.0370732	0.20796	1
ENSG00000240087	0.0332681	0.208117	1
ENSG00000259917	0.0093759	0.208172	1
ENSG00000141968	0.0138232	0.20819	1
ENSG00000187514	-0.0077795	0.208233	1
ENSG00000167114	0.015324	0.208239	1
ENSG00000040199	-0.0244904	0.208282	1
ENSG00000137413	-0.0108874	0.208337	1
ENSG00000245571	-0.0142169	0.208343	1
ENSG00000168758	-0.0116919	0.208349	1
ENSG00000171103	-0.0180244	0.208518	1
ENSG00000166170	-0.0104552	0.208661	1
ENSG00000117676	0.0138368	0.208776	1
ENSG00000143367	-0.0241448	0.208794	1
ENSG00000196700	-0.0123665	0.209141	1
ENSG00000197961	-0.0177162	0.209165	1
ENSG00000280543	0.0473807	0.209213	1
ENSG00000136167	0.0108661	0.209406	1
ENSG00000188375	0.0195387	0.209788	1
ENSG00000279447	0.0370255	0.209899	1
ENSG00000139637	0.0207522	0.209908	1
ENSG00000143624	0.0115083	0.209931	1
ENSG00000137198	0.041968	0.209988	1
ENSG00000107341	0.0108609	0.210043	1
ENSG00000174807	-0.0503914	0.210096	1
ENSG00000185215	-0.016639	0.210331	1
ENSG00000221983	0.0299133	0.210341	1
ENSG00000225873	0.0278801	0.210416	1
ENSG00000165801	0.0212193	0.210482	1
ENSG00000163281	-0.0300091	0.210511	1
ENSG00000204301	0.0206771	0.210533	1
ENSG00000091490	-0.0159178	0.210734	1
ENSG00000211752	0.0302534	0.210785	1
ENSG00000141446	-0.0360713	0.210852	1
ENSG00000074800	0.0161446	0.211021	1
ENSG00000120686	-0.0270676	0.211063	1
ENSG00000134001	-0.0129362	0.211173	1
ENSG00000189159	0.0170215	0.211271	1
ENSG00000135929	-0.0285577	0.211458	1
ENSG00000112305	0.015779	0.211529	1
ENSG00000165792	-0.0110392	0.211772	1
ENSG00000185591	0.00773929	0.211789	1
ENSG00000174989	-0.0186155	0.21184	1
ENSG00000013725	0.0164156	0.211849	1
ENSG00000251369	-0.0328867	0.211943	1
ENSG00000138185	0.0135372	0.212057	1
ENSG00000160613	0.00973161	0.212115	1
ENSG00000113263	-0.0226405	0.212245	1
ENSG00000142657	0.0155539	0.212255	1
ENSG00000138138	-0.0313066	0.212507	1
ENSG00000171448	-0.0330559	0.212711	1
ENSG00000085465	0.0238968	0.212845	1
ENSG00000173812	0.0107781	0.212902	1
ENSG00000147874	-0.0324191	0.213042	1
ENSG00000134324	-0.0194451	0.213324	1
ENSG00000070190	-0.0256631	0.213406	1
ENSG00000122741	0.0153918	0.213497	1
ENSG00000100014	0.00863787	0.213504	1
ENSG00000158796	0.0105239	0.21369	1
ENSG00000215256	-0.0132239	0.213734	1
ENSG00000167384	-0.0300968	0.213912	1
ENSG00000198825	-0.016531	0.213914	1
ENSG00000135404	0.0147702	0.21416	1
ENSG00000215067	-0.0138128	0.214317	1
ENSG00000175274	0.0207091	0.214338	1
ENSG00000105771	0.0142571	0.214746	1
ENSG00000003509	-0.0167567	0.21501	1
ENSG00000109066	0.0124772	0.215142	1
ENSG00000283050	-0.0219276	0.21529	1
ENSG00000176953	-0.00808052	0.215306	1
ENSG00000067225	0.0153014	0.215368	1
ENSG00000139168	-0.0146725	0.21538	1
ENSG00000156515	0.0132217	0.215452	1
ENSG00000211799	-0.0250864	0.215453	1
ENSG00000113504	-0.0289685	0.215507	1
ENSG00000173226	-0.0204406	0.215641	1
ENSG00000211897	-0.063679	0.215738	1
ENSG00000136193	-0.0178454	0.215932	1
ENSG00000109667	0.0159628	0.216057	1
ENSG00000197880	-0.0306873	0.216086	1
ENSG00000001461	-0.0109715	0.216295	1
ENSG00000163882	-0.011186	0.216304	1
ENSG00000104408	-0.0260751	0.216413	1
ENSG00000139233	-0.0137881	0.216497	1
ENSG00000130348	-0.0131522	0.216522	1
ENSG00000179348	-0.0495312	0.216555	1
ENSG00000153064	-0.0206802	0.216559	1
ENSG00000148773	-0.0363216	0.216851	1
ENSG00000168246	-0.0238401	0.217023	1
ENSG00000163374	0.0128152	0.217198	1
ENSG00000151576	-0.016935	0.217216	1
ENSG00000196693	-0.0187377	0.217297	1
ENSG00000186854	-0.023692	0.217462	1
ENSG00000185339	0.0338524	0.217524	1
ENSG00000124788	0.0178754	0.217574	1
ENSG00000172262	-0.0229334	0.217676	1
ENSG00000261490	-0.0223606	0.218012	1
ENSG00000121104	0.014176	0.21804	1
ENSG00000233355	-0.0346404	0.218127	1
ENSG00000168438	-0.0233479	0.218138	1
ENSG00000126353	-0.0264476	0.218149	1
ENSG00000183155	0.00725103	0.21816	1
ENSG00000023445	-0.0280717	0.218173	1
ENSG00000133424	-0.0305705	0.218263	1
ENSG00000120675	-0.0231696	0.218263	1
ENSG00000165682	-0.0324179	0.218474	1
ENSG00000126247	0.0175329	0.218474	1
ENSG00000214413	-0.0227856	0.218587	1
ENSG00000155329	-0.0368542	0.218706	1
ENSG00000111845	-0.0176865	0.218772	1
ENSG00000171045	-0.0141711	0.21886	1
ENSG00000110799	-0.0322244	0.218867	1
ENSG00000070182	0.0366853	0.218953	1
ENSG00000049883	-0.0169961	0.219052	1
ENSG00000198393	-0.0215125	0.219156	1
ENSG00000105497	-0.0172536	0.219355	1
ENSG00000275131	-0.0250253	0.219365	1
ENSG00000142089	-0.0600846	0.219416	1
ENSG00000257743	0.0428711	0.219808	1
ENSG00000171680	-0.026892	0.219874	1
ENSG00000214941	-0.0100375	0.220057	1
ENSG00000225101	-0.0261964	0.220072	1
ENSG00000122729	0.012686	0.220108	1
ENSG00000101079	0.0078276	0.220386	1
ENSG00000070526	0.0419968	0.220441	1
ENSG00000172270	0.0271149	0.220666	1
ENSG00000182700	-0.0365193	0.220703	1
ENSG00000156345	-0.0140199	0.220707	1
ENSG00000111906	-0.0191273	0.22073	1
ENSG00000155016	-0.0202731	0.220767	1
ENSG00000268903	0.0276385	0.220869	1
ENSG00000172071	-0.0214677	0.221112	1
ENSG00000105255	-0.0401203	0.22112	1
ENSG00000129197	-0.01712	0.221168	1
ENSG00000138375	0.0117563	0.221337	1
ENSG00000169902	-0.0414236	0.221624	1
ENSG00000197343	-0.0114896	0.221856	1
ENSG00000164951	-0.0414221	0.221897	1
ENSG00000149357	0.0118212	0.221992	1
ENSG00000100938	0.00876022	0.221994	1
ENSG00000180488	0.021909	0.222198	1
ENSG00000213145	0.0216533	0.222345	1
ENSG00000154889	-0.0173518	0.222402	1
ENSG00000188690	0.0173049	0.222472	1
ENSG00000033011	0.0125905	0.22252	1
ENSG00000138018	-0.0262917	0.222652	1
ENSG00000188313	0.0408962	0.222868	1
ENSG00000135821	0.0157156	0.222879	1
ENSG00000171101	0.0350776	0.223223	1
ENSG00000108064	-0.0230975	0.223307	1
ENSG00000188234	-0.0275983	0.223343	1
ENSG00000240219	-0.0155535	0.223554	1
ENSG00000165071	-0.0179661	0.22395	1
ENSG00000115155	0.0696563	0.224101	1
ENSG00000135441	0.0206921	0.224231	1
ENSG00000196329	-0.0241666	0.224232	1
ENSG00000164934	-0.0214721	0.224273	1
ENSG00000105327	-0.0159497	0.224415	1
ENSG00000165271	-0.0115589	0.22464	1
ENSG00000122965	-0.00997148	0.224766	1
ENSG00000147439	0.0124267	0.224792	1
ENSG00000136450	-0.0157538	0.224891	1
ENSG00000196576	0.01803	0.225018	1
ENSG00000165006	0.0108263	0.225071	1
ENSG00000134077	-0.0154402	0.225088	1
ENSG00000118965	-0.0320234	0.225203	1
ENSG00000135083	0.0195149	0.225259	1
ENSG00000188511	-0.0210931	0.225295	1
ENSG00000211964	-0.0634769	0.225441	1
ENSG00000230615	0.0412338	0.225552	1
ENSG00000183044	-0.0232012	0.225787	1
ENSG00000103363	0.0263184	0.226023	1
ENSG00000079432	0.0134822	0.226026	1
ENSG00000177889	-0.0136196	0.226191	1
ENSG00000197302	-0.0165639	0.226208	1
ENSG00000165283	0.0127131	0.226267	1
ENSG00000215580	0.0459203	0.226364	1
ENSG00000196843	0.0198644	0.22652	1
ENSG00000079335	-0.0385147	0.226568	1
ENSG00000128512	0.0342821	0.226695	1
ENSG00000239382	-0.0177585	0.226928	1
ENSG00000139842	0.0145771	0.227001	1
ENSG00000100105	-0.00895581	0.227129	1
ENSG00000154059	-0.0224458	0.227233	1
ENSG00000145919	-0.0160298	0.227306	1
ENSG00000213762	-0.0108557	0.227372	1
ENSG00000011638	0.00967726	0.227393	1
ENSG00000170113	-0.0275767	0.227443	1
ENSG00000260231	0.0264276	0.227528	1
ENSG00000102024	-0.0708488	0.227757	1
ENSG00000269918	-0.0174485	0.227761	1
ENSG00000141580	-0.0159523	0.227802	1
ENSG00000259953	0.0145577	0.227841	1
ENSG00000164164	-0.0274476	0.227963	1
ENSG00000177427	0.0115986	0.228204	1
ENSG00000178988	-0.0208182	0.228222	1
ENSG00000166762	-0.0229613	0.228252	1
ENSG00000196459	-0.0143079	0.228437	1
ENSG00000087502	-0.022691	0.228533	1
ENSG00000122484	-0.0149939	0.228625	1
ENSG00000183918	-0.0343609	0.228629	1
ENSG00000238160	-0.0284116	0.228858	1
ENSG00000148468	-0.019057	0.229016	1
ENSG00000101974	-0.0396576	0.229162	1
ENSG00000086666	-0.0188386	0.229248	1
ENSG00000168237	0.0155448	0.229316	1
ENSG00000067365	0.0106078	0.229545	1
ENSG00000034152	0.0156559	0.22963	1
ENSG00000134463	-0.0243056	0.229642	1
ENSG00000231684	0.0126001	0.229888	1
ENSG00000118762	-0.0325068	0.230033	1
ENSG00000110172	-0.0290523	0.230055	1
ENSG00000170633	-0.00934009	0.230243	1
ENSG00000111860	-0.0371915	0.230399	1
ENSG00000065029	-0.00716154	0.230433	1
ENSG00000196169	0.0480579	0.230554	1
ENSG00000276085	-0.0793157	0.230563	1
ENSG00000198951	0.0120305	0.230612	1
ENSG00000143878	-0.0195022	0.230647	1
ENSG00000163159	0.012188	0.230729	1
ENSG00000114739	-0.0296183	0.230833	1
ENSG00000216490	0.0198156	0.230894	1
ENSG00000168234	0.00915905	0.231151	1
ENSG00000178562	-0.0203203	0.231259	1
ENSG00000103199	-0.0136477	0.231339	1
ENSG00000099940	-0.010096	0.231395	1
ENSG00000181090	-0.00749801	0.231474	1
ENSG00000106070	0.0229752	0.231508	1
ENSG00000140848	0.0156641	0.231543	1
ENSG00000131931	-0.028053	0.231577	1
ENSG00000175105	-0.0343447	0.231619	1
ENSG00000102780	-0.0389482	0.231689	1
ENSG00000256660	-0.052313	0.231791	1
ENSG00000172057	-0.0157685	0.231876	1
ENSG00000164118	-0.0322128	0.232184	1
ENSG00000163599	-0.0220863	0.23224	1
ENSG00000178093	-0.0179218	0.232359	1
ENSG00000127334	-0.0205547	0.23238	1
ENSG00000105993	0.012609	0.232434	1
ENSG00000110713	0.010662	0.232434	1
ENSG00000037474	-0.0124857	0.232442	1
ENSG00000174007	-0.0275044	0.232514	1
ENSG00000171150	-0.024068	0.232668	1
ENSG00000155858	-0.0170451	0.23267	1
ENSG00000196177	-0.0275935	0.232697	1
ENSG00000066279	-0.0676788	0.232795	1
ENSG00000185669	-0.0217791	0.23281	1
ENSG00000197713	-0.0252193	0.232919	1
ENSG00000156504	-0.0265511	0.232945	1
ENSG00000058262	0.0102463	0.233124	1
ENSG00000164877	0.0208022	0.233126	1
ENSG00000175087	-0.0360662	0.233221	1
ENSG00000083290	-0.0107583	0.23328	1
ENSG00000196781	-0.0243151	0.233295	1
ENSG00000228242	-0.0226498	0.233352	1
ENSG00000064607	-0.00819719	0.233705	1
ENSG00000147813	0.0228328	0.233729	1
ENSG00000147202	0.0124485	0.233784	1
ENSG00000065243	-0.0396162	0.233794	1
ENSG00000119685	0.0117799	0.233885	1
ENSG00000132182	-0.00706748	0.234096	1
ENSG00000100360	0.0112585	0.234108	1
ENSG00000091483	0.0100161	0.234164	1
ENSG00000183696	0.0161267	0.234188	1
ENSG00000171492	-0.0128538	0.234415	1
ENSG00000157823	0.013925	0.234432	1
ENSG00000211652	0.0415886	0.23455	1
ENSG00000246263	-0.0291972	0.234698	1
ENSG00000156697	0.0100469	0.235497	1
ENSG00000187554	0.0232532	0.235706	1
ENSG00000102796	0.0201613	0.235763	1
ENSG00000169756	-0.0164219	0.235934	1
ENSG00000170909	0.0160622	0.235949	1
ENSG00000196072	-0.0215242	0.235954	1
ENSG00000133392	0.024275	0.235997	1
ENSG00000164983	-0.0270981	0.236015	1
ENSG00000273015	-0.0215559	0.236082	1
ENSG00000001629	-0.0312632	0.236618	1
ENSG00000142102	-0.0261922	0.236829	1
ENSG00000174021	0.0138055	0.236842	1
ENSG00000151640	-0.0582525	0.236914	1
ENSG00000188070	-0.02222	0.237026	1
ENSG00000115816	-0.0293454	0.237058	1
ENSG00000114686	-0.0244037	0.237078	1
ENSG00000013306	0.0404834	0.237189	1
ENSG00000131203	0.0328784	0.237239	1
ENSG00000124491	-0.0264502	0.237312	1
ENSG00000119812	-0.0160832	0.237414	1
ENSG00000139620	-0.012579	0.237426	1
ENSG00000152409	-0.0286569	0.23744	1
ENSG00000174292	-0.0224307	0.237491	1
ENSG00000229413	0.0220705	0.237521	1
ENSG00000165516	-0.0148456	0.237619	1
ENSG00000196187	-0.00963045	0.237638	1
ENSG00000197520	0.0208173	0.237642	1
ENSG00000116191	-0.0265225	0.237728	1
ENSG00000169410	0.0132069	0.237991	1
ENSG00000174946	-0.0246596	0.238139	1
ENSG00000065978	0.0175245	0.238349	1
ENSG00000116717	0.0159736	0.238375	1
ENSG00000236496	0.0263896	0.238415	1
ENSG00000052841	-0.00905522	0.238433	1
ENSG00000152133	-0.0273125	0.238541	1
ENSG00000119711	-0.0113837	0.238629	1
ENSG00000115318	-0.0201196	0.238643	1
ENSG00000006638	-0.0282745	0.238716	1
ENSG00000172766	-0.0272095	0.238726	1
ENSG00000164828	-0.0201985	0.238745	1
ENSG00000116857	-0.0160143	0.238998	1
ENSG00000163870	0.0111865	0.239072	1
ENSG00000153767	-0.0275425	0.239169	1
ENSG00000163736	-0.034493	0.239229	1
ENSG00000243064	0.0441606	0.239244	1
ENSG00000151502	0.00738766	0.239257	1
ENSG00000148832	0.0162964	0.239291	1
ENSG00000065457	-0.0129606	0.239316	1
ENSG00000156976	-0.0194135	0.239325	1
ENSG00000196275	-0.0161466	0.239476	1
ENSG00000248996	0.0184081	0.23962	1
ENSG00000028528	0.00766319	0.239745	1
ENSG00000205352	0.0105118	0.23981	1
ENSG00000109189	-0.0272007	0.23987	1
ENSG00000142528	0.0110105	0.239882	1
ENSG00000022567	-0.0171896	0.23992	1
ENSG00000136732	0.0349265	0.239924	1
ENSG00000084234	0.0112401	0.239979	1
ENSG00000156531	-0.0344999	0.240116	1
ENSG00000044446	-0.00750836	0.240179	1
ENSG00000148481	-0.0259555	0.240216	1
ENSG00000137804	-0.0260247	0.240246	1
ENSG00000158555	0.0191443	0.240325	1
ENSG00000141576	-0.020067	0.240367	1
ENSG00000088899	-0.0285799	0.240462	1
ENSG00000196757	-0.0342065	0.240538	1
ENSG00000100478	-0.00911909	0.24065	1
ENSG00000177084	-0.00705741	0.241074	1
ENSG00000253616	-0.0175427	0.241115	1
ENSG00000166971	-0.0156084	0.241147	1
ENSG00000163803	0.0235738	0.241262	1
ENSG00000279833	-0.0184839	0.241352	1
ENSG00000267680	-0.0265788	0.241363	1
ENSG00000176473	0.0183172	0.241529	1
ENSG00000176142	-0.0159942	0.241565	1
ENSG00000112877	-0.0141738	0.241581	1
ENSG00000104221	-0.0120127	0.241646	1
ENSG00000134057	-0.0281789	0.241669	1
ENSG00000226777	-0.0195602	0.241839	1
ENSG00000151136	-0.0193515	0.241894	1
ENSG00000143774	0.0320406	0.241908	1
ENSG00000219507	0.0160056	0.24223	1
ENSG00000105372	0.0230697	0.242375	1
ENSG00000182518	0.0194954	0.242491	1
ENSG00000197119	0.0245953	0.242603	1
ENSG00000158525	-0.109991	0.242675	1
ENSG00000185201	0.0227646	0.242861	1
ENSG00000148730	0.00722811	0.242921	1
ENSG00000148248	0.00659449	0.24296	1
ENSG00000132300	-0.0123898	0.243085	1
ENSG00000164104	-0.021354	0.243141	1
ENSG00000087460	0.0137752	0.243324	1
ENSG00000146676	-0.0203052	0.243411	1
ENSG00000163519	-0.036266	0.243423	1
ENSG00000104529	0.0116899	0.243436	1
ENSG00000213866	0.0161052	0.24356	1
ENSG00000124766	0.0179915	0.243628	1
ENSG00000116962	0.0283917	0.244211	1
ENSG00000205336	0.0305806	0.244303	1
ENSG00000100941	-0.0161228	0.244382	1
ENSG00000096070	-0.0123908	0.244469	1
ENSG00000213420	-0.0211022	0.244514	1
ENSG00000092330	0.00738043	0.244539	1
ENSG00000109805	-0.0541873	0.244572	1
ENSG00000205189	-0.0270569	0.244696	1
ENSG00000186185	-0.0423946	0.244824	1
ENSG00000063587	-0.011972	0.245031	1
ENSG00000211967	-0.0445956	0.245042	1
ENSG00000154429	-0.0354393	0.245097	1
ENSG00000067840	0.0223947	0.245193	1
ENSG00000203705	-0.0138186	0.245325	1
ENSG00000100296	0.0135121	0.245367	1
ENSG00000205309	0.0310715	0.245427	1
ENSG00000204315	0.0186861	0.245614	1
ENSG00000135686	-0.0113528	0.245669	1
ENSG00000196747	0.0559023	0.245845	1
ENSG00000102181	0.0120796	0.245854	1
ENSG00000225342	-0.0222307	0.245859	1
ENSG00000178104	0.0118885	0.245908	1
ENSG00000156711	-0.0107247	0.245943	1
ENSG00000158195	0.0101782	0.245951	1
ENSG00000136888	-0.020528	0.245981	1
ENSG00000127948	0.0171338	0.246017	1
ENSG00000144283	0.0155859	0.246023	1
ENSG00000118507	-0.02445	0.246071	1
ENSG00000138468	-0.0359526	0.246176	1
ENSG00000147684	0.0170136	0.246178	1
ENSG00000224177	0.0425738	0.246686	1
ENSG00000168209	-0.023622	0.246719	1
ENSG00000198468	-0.0356154	0.246804	1
ENSG00000146457	-0.0142818	0.246919	1
ENSG00000138587	-0.102183	0.246956	1
ENSG00000118985	-0.0290977	0.247135	1
ENSG00000279382	-0.0168471	0.247169	1
ENSG00000111181	0.0234786	0.247461	1
ENSG00000171109	-0.0173309	0.247508	1
ENSG00000223722	-0.0339085	0.247636	1
ENSG00000144711	0.00937344	0.247895	1
ENSG00000127995	-0.0342683	0.248074	1
ENSG00000157106	-0.024887	0.248488	1
ENSG00000213523	0.0153044	0.248533	1
ENSG00000109929	-0.0342901	0.248572	1
ENSG00000047346	-0.0326195	0.248576	1
ENSG00000197746	0.0143407	0.248633	1
ENSG00000125945	-0.0164924	0.248726	1
ENSG00000120458	-0.0183792	0.248782	1
ENSG00000143891	0.0183571	0.248851	1
ENSG00000110619	0.00914482	0.249037	1
ENSG00000133935	0.0118766	0.249068	1
ENSG00000230204	0.0176827	0.249269	1
ENSG00000110888	-0.0168272	0.249334	1
ENSG00000143226	0.0141566	0.24934	1
ENSG00000165775	0.0265152	0.249633	1
ENSG00000156804	-0.0121821	0.24981	1
ENSG00000083799	-0.0206168	0.249864	1
ENSG00000058056	-0.0171927	0.24996	1
ENSG00000099139	-0.0223903	0.250017	1
ENSG00000172006	-0.0132089	0.250324	1
ENSG00000157551	0.0224504	0.250486	1
ENSG00000141219	-0.0152002	0.250832	1
ENSG00000147121	-0.015957	0.250984	1
ENSG00000162722	0.0378567	0.251132	1
ENSG00000123384	0.0180766	0.251249	1
ENSG00000198624	-0.00905853	0.251268	1
ENSG00000123607	-0.0191547	0.251294	1
ENSG00000197969	-0.0266756	0.251342	1
ENSG00000164096	0.0099809	0.251358	1
ENSG00000273136	0.0381958	0.251428	1
ENSG00000115738	-0.016778	0.251441	1
ENSG00000143353	-0.0198616	0.25156	1
ENSG00000100079	0.0451801	0.251703	1
ENSG00000084754	0.0116283	0.251725	1
ENSG00000211459	0.0221026	0.251798	1
ENSG00000127989	-0.0211182	0.251798	1
ENSG00000042493	0.0190805	0.251877	1
ENSG00000197275	0.070313	0.251965	1
ENSG00000276045	0.0147453	0.251981	1
ENSG00000140564	0.0149506	0.252036	1
ENSG00000115524	-0.0273697	0.252131	1
ENSG00000113597	-0.0287991	0.252157	1
[truncated: 9,855 more rows]
