# Supplementary material for: Evaluation of blood gene expression levels in facioscapulohumeral muscular dystrophy patients
Source: Sci Rep. 2020 Oct 16;10:17547. doi: 10.1038/s41598-020-74687-5 (PMC7567883; doi:10.1038/s41598-020-74687-5)
Supplement: Supplementary file 2 — Supplementary Information 1. [file 41598_2020_74687_MOESM2_ESM.zip › supplementary-files/Suppl_File_8.xlsx]

## Sheet: Sheet1
gene	avg.logcpm.RUMC	avg.logcpm.UNEW	logfc.RUMC	logfc.UNEW	p.RUMC	p.UNEW	sign
ENSG00000105472	2.916	2.894	0.069	0.155	0.007	0.03	concordant
ENSG00000110448	7.217	7.077	0.027	0.05	0.046	0.042	concordant
ENSG00000116497	4.213	5.326	-0.025	-0.059	0.011	0.021	concordant
ENSG00000118217	6.283	6.665	0.025	-0.039	0.008	0.034	discordant
ENSG00000122674	2.269	3.584	-0.046	-0.084	0.025	0.005	concordant
ENSG00000139567	1.138	1.16	0.059	0.112	0.029	0.032	concordant
ENSG00000154134	3.6	2.96	-0.064	0.106	0.031	0.011	discordant
ENSG00000171606	4.938	5.542	-0.018	-0.039	0.045	0.028	concordant
ENSG00000179909	2.088	3.336	-0.047	-0.141	0.046	0.012	concordant
ENSG00000182378	4.887	5.448	-0.042	0.076	0.013	0.014	discordant
ENSG00000196411	5.532	5.712	-0.037	0.085	0.046	0.033	discordant
ENSG00000210196	4.961	5.094	0.042	0.127	0.013	0.007	concordant
ENSG00000225217	4.896	5.297	-0.069	-0.082	0.045	0.023	concordant
ENSG00000233927	5.863	3.209	0.12	0.087	0.014	0.027	concordant
ENSG00000240859	2.05	2.28	-0.04	-0.06	0.029	0.047	concordant
ENSG00000244682	4.207	4.853	-0.051	-0.082	0.049	0.024	concordant
ENSG00000249915	5.94	6.093	-0.016	-0.041	0.011	0.041	concordant
