# Supplementary material for: Evaluation of blood gene expression levels in facioscapulohumeral muscular dystrophy patients
Source: Sci Rep. 2020 Oct 16;10:17547. doi: 10.1038/s41598-020-74687-5 (PMC7567883; doi:10.1038/s41598-020-74687-5)
Supplement: Supplementary file 2 — Supplementary Information 1. [file 41598_2020_74687_MOESM2_ESM.zip › supplementary-files/Suppl_File_9.xlsx]

## Sheet: Sheet1
gene	avg.logcpm.RUMC	avg.logcpm.UNEW	logfc.RUMC	logfc.UNEW	sign
ENSG00000105472	2.91608	2.89405	0.0690734	0.154827	concordant
ENSG00000110448	7.21748	7.07704	0.0274334	0.0499806	concordant
ENSG00000116497	4.2127	5.32588	-0.024652	-0.0590817	concordant
ENSG00000118217	6.28348	6.66503	0.0252298	-0.0385446	discordant
ENSG00000122674	2.26873	3.58424	-0.0461096	-0.0838188	concordant
ENSG00000139567	1.1377	1.16042	0.0592795	0.112395	concordant
ENSG00000154134	3.59951	2.95983	-0.0640899	0.106401	discordant
ENSG00000171606	4.93758	5.54245	-0.0180138	-0.0390752	concordant
ENSG00000179909	2.08777	3.33635	-0.0466237	-0.141145	concordant
ENSG00000182378	4.88725	5.44752	-0.0423899	0.076495	discordant
ENSG00000196411	5.53231	5.71244	-0.0372612	0.0853595	discordant
ENSG00000210196	4.96111	5.09405	0.0423701	0.126929	concordant
ENSG00000225217	4.89599	5.29738	-0.0687651	-0.0815914	concordant
ENSG00000233927	5.86301	3.20867	0.119644	0.0870646	concordant
ENSG00000240859	2.05026	2.28031	-0.039968	-0.0599261	concordant
ENSG00000244682	4.2073	4.85302	-0.0505354	-0.0815525	concordant
ENSG00000249915	5.93986	6.0929	-0.0161757	-0.0414001	concordant
